# Supplementary material for: Folate receptor overexpression induces toxicity in a diet-dependent manner in C. elegans
Source: Sci Rep. 2024 Jan 11;14:1066. doi: 10.1038/s41598-024-51700-9 (PMC10784478; doi:10.1038/s41598-024-51700-9)
Supplement: Supplementary file 4 — Supplementary Information 2. [file 41598_2024_51700_MOESM4_ESM.xlsx]

## Sheet: genes down in folr-1(syb4116)
gene_id	gene_name	FR_EV1	FR_EV2	FR_EV3	N2_EV1	N2_EV2	N2_EV3	log2FoldChange	pvalue	padj	gene_chr	gene_start	gene_end	gene_strand	gene_length	gene_biotype	tf_family	FR_EV1_readcount	FR_EV2_readcount	FR_EV3_readcount	N2_EV1_readcount	N2_EV2_readcount	N2_EV3_readcount	FR_EV1_fpkm	FR_EV2_fpkm	FR_EV3_fpkm	N2_EV1_fpkm	N2_EV2_fpkm	N2_EV3_fpkm
F21C10.10	F21C10.10	669.395044336851	739.098237131979	737.247572501849	1666.48389260544	1654.28703896491	1616.96952327681	-1.20343143805515	2.41989049167162e-69	4.41533219110404e-65	V	9096007	9097224	+	1040	protein_coding	-	735	764	680	1559	1580	1755	27.5103384535433	30.3749524678078	30.2988951220452	68.488012124995	67.9867541988153	66.4531045318357
Y39B6A.9	Y39B6A.9	29.1437298214683	40.631054920868	34.6940034118517	365.578891129608	322.48127088683	365.776011818173	-3.33827079054472	1.62281442802109e-67	1.48049360268364e-63	V	19136509	19139050	+	757	protein_coding	-	32	42	32	342	308	397	1.64549297483608	2.29408232378057	1.95886865658106	20.6410607285758	18.20771291153	20.6521904196008
F21C10.9	F21C10.9	3854.25826888919	4222.72749356163	3990.89457996957	7785.12007045888	7029.67289848759	7079.65459650085	-0.859296668129175	3.51762700045231e-63	2.1394207416751e-59	V	9097201	9098696	-	1090	protein_coding	-	4232	4365	3681	7283	6714	7684	151.133623452301	165.582081539531	156.491422371854	305.271033536313	275.648351177842	277.608239332722
F25E5.10	try-8	15.4826064676551	15.4784971127116	7.58931324634256	225.547210609203	224.061662239551	187.034081609796	-4.02197554905307	1.18980602937621e-44	5.4273002029996e-41	V	7452707	7454318	-	1445	protein_coding	-	17	16	7	211	214	203	0.457955213952541	0.457833664617404	0.224481942284235	6.67139097714084	6.62745040273678	5.53222308136364
R06B9.3	arrd-13	540.980484811006	574.639205309418	529.083552030738	1133.08077367656	1138.10760212333	1112.99098810164	-1.04016748363102	1.03832226752589e-42	3.78904561865547e-39	II	13758414	13761227	+	1524	protein_coding	-	594	594	488	1060	1087	1208	15.172020178782	16.1159928375597	14.8383658062571	31.7777162856744	31.9186957567846	31.2142899871517
C49C3.12	clec-197	12.7503817968924	5.80443641726685	3.2525628198611	190.272054447574	197.886234407828	172.292479118384	-4.63890185956717	3.56291580243451e-39	1.08348269552033e-35	IV	17345547	17346695	-	762	protein_coding	Lectin_C	14	6	3	178	189	187	0.71517940236683	0.325575612879994	0.182438923847424	10.6725160355661	11.0996016523133	9.66402686688307
B0222.10	B0222.10	11.8396402399715	4.83703034772238	3.2525628198611	159.272674790385	148.676430084188	125.303621177006	-4.39912494932972	9.8509420934417e-31	2.24675361796172e-27	V	9158384	9159538	+	796	protein_coding	-	13	5	3	149	142	136	0.63572928570045	0.259724264043714	0.174646306497157	8.55214362293284	7.98317843973113	6.72817585433065
F26D2.16	F26D2.16	4.55370778460443	1.93481213908895	1.08418760662037	210.581992843663	173.804840802642	204.539734568348	-6.23083566355852	1.35691724556821e-30	2.75092356251528e-27	V	16418349	16420425	-	1907	protein_coding	-	5	2	1	197	166	222	0.102061335044483	0.0433645546258619	0.0242996783729657	4.71973177519539	3.89545287677095	4.58430785793238
T10D4.4	ins-31	2.73222467076266	3.8696242781779	2.16837521324073	192.409942699794	162.287652556684	167.685728339817	-5.88478576859539	4.92084574435447e-30	8.97857514514916e-27	II	3127041	3127811	+	678	protein_coding	-	3	4	2	180	155	182	0.172239792858257	0.243941609650497	0.136694650906329	12.1295474084241	10.2306343833772	10.5709297714796
Y74C10AR.2	Y74C10AR.2	4.55370778460443	1.93481213908895	4.33675042648146	114.377021493766	113.077848233044	105.955267907027	-4.94667681032991	8.1102967860068e-24	1.057003393982e-20	I	2482684	2483728	+	577	protein_coding	-	5	2	4	107	108	115	0.337315365562964	0.143320980366583	0.321244274920247	8.47246433941395	8.37622823378336	7.84862393854404
ZK617.1	unc-22	11999.0200124327	11821.7021698335	11288.5613601312	15462.2767841806	14918.946846969	15493.4242184745	-0.385674523876385	1.13987648369396e-23	1.2998866450925e-20	IV	11972723	11996375	-	22901	protein_coding	Pkinase	13175	12220	10412	14465	14249	16816	22.394331916733	22.0633953387616	21.0683697251317	28.857969912089	27.8439278535202	28.9161018246293
F36F12.5	clec-207	6.3751908984462	0	2.16837521324073	110.101244989326	122.501002252465	125.303621177006	-5.34469502406534	1.37725942361391e-23	1.47820443783879e-20	V	2096072	2097257	+	711	protein_coding	-	7	0	2	103	117	136	0.383239595361128	0	0.130350173438103	6.6186498962329	7.36405156840237	7.53252880456709
F20G2.4	nas-24	19.1255726953386	10.6414667649892	5.42093803310183	131.480127511526	120.406968025927	107.797968218454	-3.31917923552426	2.43863601460496e-23	2.4719640401379e-20	V	13769669	13771326	+	1238	protein_coding	Astacin	21	11	5	123	115	117	0.660298915109278	0.367390251367813	0.187154631087422	4.53927246714287	4.15697828376634	3.72166013533167
F25E5.7	F25E5.7	8.19667401228797	1.93481213908895	5.42093803310183	112.239133241546	95.2785573074726	104.112567595601	-4.31204131456546	3.17933321830002e-23	3.0531638895317e-20	V	7440107	7441483	+	1153	protein_coding	-	9	2	5	105	91	113	0.303847128077792	0.0717226415190968	0.200951806839747	4.16065568086012	3.53193453367433	3.85940743932283
W02D7.10	clec-219	8.19667401228797	0.967406069544475	2.16837521324073	88.7223624671271	113.077848233044	103.191217439887	-4.70195432497732	7.27015032620406e-22	6.63255814259597e-19	V	8318435	8322863	+	815	protein_coding	-	9	1	2	83	108	112	0.429859802053612	0.0507338685101341	0.113716531674222	4.65288446395131	5.93016403790552	5.41167749698021
C49C3.11	C49C3.11	9.10741556920886	17.4133092518006	9.75768845958329	106.894412610997	100.513642873817	116.090119619873	-3.1554142460898	1.31191466194244e-21	1.08805431462736e-18	IV	17343782	17344809	+	798	protein_coding	-	10	18	9	100	96	126	0.487796907092306	0.932663973738931	0.522625789367432	5.72530850940652	5.383551869555	6.21783434216006
K12H6.4	K12H6.4	5.46444934152531	0.967406069544475	3.2525628198611	110.101244989326	91.0904888543969	91.2136654156148	-4.89719046226461	5.68805509810386e-21	4.32434388833346e-18	II	2823413	2824269	-	469	protein_coding	-	6	1	3	103	87	99	0.497989678285279	0.0881622661743269	0.296414626805409	10.0338167936495	8.30131645557315	8.31254186041441
F09C6.10	F09C6.10	5.46444934152531	1.93481213908895	4.33675042648146	88.7223624671271	105.748728440162	82.000163858482	-4.55157327438186	1.38417287144448e-20	1.01022472849504e-17	V	16915373	16916179	-	608	protein_coding	-	6	2	4	83	101	89	0.384140064335191	0.136013496170261	0.304865043797668	6.23700795743473	7.43392806987379	5.76445058804422
Y52B11A.5	clec-92	7.28593245536709	3.8696242781779	7.58931324634256	111.170189115436	127.736087818809	62.6518105885031	-4.00900269545605	3.78946216585236e-20	2.62370400716151e-17	I	11015486	11017497	+	660	protein_coding	-	8	4	7	104	122	68	0.471832644678376	0.250594562640965	0.491479403940484	7.19931520928282	8.27211293895828	4.05729392427818
K12H6.9	K12H6.9	5.46444934152531	0.967406069544475	1.08418760662037	88.7223624671271	107.8427626667	98.5844666613211	-5.23745940708905	3.88249524242907e-20	2.62370400716151e-17	II	2824414	2824946	+	431	protein_coding	-	6	1	1	83	103	107	0.541895960825513	0.0959352734008336	0.107516210341637	8.7983778146643	10.6945007339086	9.77637835855484
C50F4.3	tag-329	5.46444934152531	6.77184248681133	2.16837521324073	85.5155300887972	88.996454627859	74.6293626127758	-4.08386388902272	4.54447559347798e-19	2.67479037672901e-16	V	9534926	9536404	+	1189	protein_coding	Peptidase_C1	6	7	2	80	85	81	0.196431588827415	0.243428696257624	0.0779469918540717	3.07404285315822	3.19917230263453	2.682715742244
Y47D7A.6	Y47D7A.6	22.7685389230221	13.5436849736227	11.926063672824	120.790686250426	131.924156271885	87.5282647927617	-2.79933672954514	7.42175747529601e-19	4.23179334044534e-16	V	4416022	4418225	-	1350	protein_coding	-	25	14	11	113	126	95	0.720855429369741	0.428795140518985	0.377581002392372	3.82425162612758	4.17673899212975	2.77115826854294
Y67D8C.7	Y67D8C.7	5.46444934152531	4.83703034772238	3.2525628198611	72.6882005754776	74.338215042094	82.000163858482	-4.06246338029924	6.84848105909048e-18	3.377226632545e-15	IV	3065568	3066934	-	515	protein_coding	-	6	5	3	68	71	89	0.453509046826788	0.401437891609313	0.269938757226673	6.03258526125117	6.16952430876309	6.80540962627357
ZK39.8	clec-99	14.5718649107342	4.83703034772238	7.58931324634256	106.894412610997	87.9494375145901	74.6293626127758	-3.29827489796992	8.62508218129798e-18	4.14140130210429e-15	I	11156745	11158840	-	715	protein_coding	Lectin_C	16	5	7	100	84	81	0.871075651713925	0.289147572278037	0.453673295945062	6.389924741967	5.2574336963871	4.46118743710225
F35D11.8	clec-137	4.55370778460443	0.967406069544475	0	89.7913065932371	96.3255744207415	81.0788137027687	-5.50883692067444	1.65045751027881e-17	7.52856193313679e-15	II	4617152	4618090	-	781	protein_coding	-	5	1	0	84	92	88	0.249207382752663	0.0529425132340068	0	4.91394212551265	5.27153814627681	4.43714000003911
Y51A2D.8	Y51A2D.8	40.072628504519	37.7288367122345	37.9465662317128	167.824227799265	135.065207611692	133.595772578426	-1.91223526610086	5.24178276048728e-17	2.2771801963774e-14	V	18550003	18553867	-	1231	protein_coding	Peptidase_C1	44	39	35	157	129	145	1.39135052817425	1.30997238878523	1.31753211454394	5.82697808212433	4.68956130310495	4.63854146023584
T10D4.15	T10D4.15	2.73222467076266	5.80443641726685	3.2525628198611	72.6882005754776	78.5262834951697	61.7304604327898	-4.17312270134194	1.51436167379598e-16	6.14023180001812e-14	II	3146142	3146992	+	609	protein_coding	-	3	6	3	68	75	67	0.191754646236286	0.407370471288269	0.228273333286924	5.10144730631257	5.51117917680738	4.33240455258334
F28B4.3	F28B4.3	4933.48701384044	5127.25216858572	4646.82808197489	6246.90947298664	6504.07030762659	6348.10257286451	-0.376539087092565	2.17561022515159e-16	8.62960525393823e-14	X	3227501	3235408	-	6747	protein_coding	VWA	5417	5300	4286	5844	6212	6890	31.2528810565255	32.4803534948161	29.4369408348829	39.5732102227944	41.202284537747	40.2142529386974
M7.9	M7.9	3.64296622768354	0	4.33675042648146	76.9639770799175	63.8680439094047	77.3934130799156	-4.79374769992816	2.93020493283979e-16	1.11384415009572e-13	IV	11100627	11101478	-	587	protein_coding	-	4	0	4	72	61	84	0.265255149478474	0	0.315771629691622	5.60397488443715	4.65042124336666	5.63524339016891
C09D1.1	unc-89	9950.7622509176	10774.0013965168	10410.3693987687	13507.1779775255	13185.0865073956	12723.8456504004	-0.340206454245192	3.8428544394623e-16	1.43095351229447e-13	I	4035744	4090961	+	25808	protein_coding	Pkinase	10926	11137	9602	12636	12593	13810	16.4796802057449	17.8430649907723	17.2408458959575	22.369539934609	21.8361170378606	21.0722457253485
F57G4.8	fbxa-192	280.508399531633	252.492984151108	233.100335423379	461.783862479505	481.627872103708	492.922333306605	-0.904359938852892	5.50028329229711e-16	2.00716337902506e-13	V	17640672	17650522	-	1262	protein_coding	F-box	308	261	215	432	460	535	9.50021196614701	8.55139052308492	7.8946035113374	15.6396192892137	16.3116929169659	16.6942118563278
C28C12.3	C28C12.3	9.10741556920886	3.8696242781779	6.50512563972219	71.6192564493677	88.996454627859	57.1237096542234	-3.47112050851559	1.66609355849356e-15	5.84606597466797e-13	IV	8490221	8490894	+	625	protein_coding	-	10	4	6	67	85	62	0.622819090975456	0.264627858148859	0.444859071909558	4.89774951622286	6.08610538853192	3.90645805603443
T16G12.10	T16G12.10	1.82148311384177	8.70665462590028	9.75768845958329	81.2397535843574	65.9620781359426	69.1012616784961	-3.44738515986464	2.17925136545479e-15	7.50238121020531e-13	III	10055553	10056133	-	534	protein_coding	-	2	9	9	76	63	75	0.145790985715228	0.696878137681336	0.781002584110881	6.50240656326754	5.27958580465839	5.53084515454313
M176.10	M176.10	5.46444934152531	0.967406069544475	2.16837521324073	76.9639770799175	72.2441808155561	53.4383090313703	-4.52207643978345	2.62803873336231e-15	8.71839904162339e-13	II	9423318	9426173	-	1424	protein_coding	-	6	1	2	72	69	58	0.164014858929632	0.0290365890700557	0.0650835486759067	2.31006548958189	2.16840131262755	1.60394509481751
C05B5.11	C05B5.5	0.910741556920886	1.93481213908895	1.08418760662037	87.6534183410171	95.2785573074726	79.2361133913422	-6.05882284786343	2.92345630021578e-15	9.52524708102449e-13	III	10004466	10004965	+	453	protein_coding	-	1	2	1	82	91	86	0.0859297862824857	0.182552330400703	0.102294672532551	8.27022709981291	8.98967001617331	7.47604217445882
F25E5.3	F25E5.3	6.3751908984462	6.77184248681133	6.50512563972219	88.7223624671271	65.9620781359426	55.2810093427969	-3.4144614019263	4.80051817615928e-15	1.51312274210599e-12	V	7451721	7452899	+	1134	protein_coding	-	7	7	6	83	63	60	0.240285143123247	0.255235202689872	0.245182469085956	3.34400426642003	2.48615416198199	2.08357764552101
T21E12.4	dhc-1	7417.98998112061	7301.01360685215	7244.54158743728	8803.82382264167	9020.05243081183	9184.01835214999	-0.298304159478574	4.80988266152293e-15	1.51312274210599e-12	I	4386787	4401980	+	13935	protein_coding	Dynein_heavy	8145	7547	6682	8236	8615	9968	22.7523389666088	22.3935509222444	22.2203408571019	27.0029461248731	27.6661590167598	28.1690726403631
Y47D7A.11	Y47D7A.11	5.46444934152531	0	4.33675042648146	54.5161504316082	71.1971637022872	66.3372112113562	-4.29093777706291	8.83450999711457e-15	2.73210965097208e-12	V	4427769	4428302	-	464	protein_coding	-	6	0	4	51	68	72	0.50335594637025	0	0.399478333252117	5.02173719215143	6.55830322040078	6.11063030177799
F13D12.6	ctsa-1.2	5586.48871015271	5542.2693724203	5288.66714509414	7013.34241140748	6790.95299666228	6744.28313982122	-0.32332127214664	9.87184827593162e-15	3.00202906071081e-12	II	11739456	11743398	+	2081	protein_coding	Peptidase_S10	6134	5729	4878	6561	6486	7320	114.739677560171	113.831466192247	108.622785158118	144.045515645903	139.477907786196	138.519365738847
K07E12.1	dig-1	2004.54216678287	1950.29063620166	1987.31588293513	2516.29447286286	2680.36380996846	2664.54465032281	-0.404013094941105	1.32116068927937e-14	3.9517865469822e-12	III	6746308	6794753	+	39869	protein_coding	VWA	2201	2016	1833	2354	2560	2892	2.14895159653644	2.09079172582434	2.1304843121907	2.6975711034769	2.87346017668189	2.85650138731856
F35D11.9	clec-138	4.55370778460443	0	0	58.7919269360481	86.9024204013212	69.1012616784961	-5.46040346978012	2.65503595594939e-14	7.81351387939559e-12	II	4618881	4619800	-	725	protein_coding	-	5	0	0	55	83	75	0.2684565047308	0	0	3.46598331693589	5.12319216276014	4.07375353451866
B0207.5	B0207.5	14.5718649107342	25.1525578081564	10.8418760662037	89.7913065932371	112.030831119775	79.2361133913422	-2.46389768231973	4.36585644149496e-14	1.20696085805329e-11	I	5919787	5935416	+	11119	protein_coding	-	16	26	10	84	107	86	0.056013948284509	0.0966859136369945	0.0416759480683925	0.345155931291067	0.430644205052372	0.304581986242454
F18E9.7	F18E9.7	3.64296622768354	0.967406069544475	4.33675042648146	59.8608710621581	67.0090952492115	51.5956087199437	-4.33120714940813	4.80065165826902e-14	1.3073535844295e-11	X	8595720	8597747	-	1348	protein_coding	-	4	1	4	56	64	56	0.115507991649751	0.0306736667921063	0.137505895125358	1.89801622157536	2.1246658713674	1.6359485014981
C39E9.5	scl-7	2.73222467076266	0.967406069544475	0	61.998759314378	82.7143519482454	77.3934130799156	-5.82732841805909	7.37509437159216e-14	1.97891135153045e-11	IV	13070479	13071270	+	679	protein_coding	SCP	3	1	0	58	79	84	0.171986126005741	0.0608955859142258	0	3.902653594247	5.20664391507864	4.87170525777489
Y41C4A.5	pqn-84	23.679280479943	22.2503395995229	19.5153769191666	120.790686250426	80.6203177217076	94.899066038468	-2.17303517711428	1.35873404992504e-13	3.54163735356175e-11	III	11700285	11702868	+	1223	protein_coding	-	26	23	18	113	77	103	0.82753967525357	0.777601279822129	0.682020245159788	4.22137342213592	2.81750586141214	3.31651725473078
F02E11.5	scl-15	8.19667401228797	2.90221820863343	0	58.7919269360481	59.679975456329	58.96640996565	-3.92994191023089	1.57257810015109e-13	4.04130422751503e-11	II	3283662	3284657	-	653	protein_coding	SCP	9	3	0	55	57	64	0.536501896896928	0.189960656213289	0	3.84814380517384	3.90626978590127	3.85956434919175
T02H6.9	T02H6.9	10.9288986830506	1.93481213908895	7.58931324634256	64.1366475665979	84.8083861747833	53.4383090313703	-3.29642358706951	1.79102884387346e-13	4.53876559518266e-11	II	679025	679714	+	636	protein_coding	-	12	2	7	60	81	58	0.734456475206906	0.130025480615595	0.510025796542011	4.3101850853834	5.69939114492099	3.5912229795914
F36F12.6	clec-208	32.7866960491519	11.6088728345337	15.1786264926851	88.7223624671271	113.077848233044	103.191217439887	-2.33976698905935	2.44137130350767e-13	6.01962983835149e-11	V	2097953	2099159	+	720	protein_coding	-	36	12	14	83	108	112	1.9463096592983	0.689135047262655	0.901045573890887	5.26680671961155	6.71261623735139	6.12571827783177
ZK39.2	clec-95	5.46444934152531	0.967406069544475	4.33675042648146	61.998759314378	47.1157700971018	58.96640996565	-3.96112175723263	3.29970788638339e-13	7.81902209025341e-11	I	11148973	11150295	+	734	protein_coding	-	6	1	4	58	45	64	0.318197764462937	0.0563325651713342	0.252531262437306	3.61022042301596	2.74357611880847	3.43364512264607
R01E6.5	R01E6.5	71.94858299675	105.447261580348	54.2093803310183	214.857769348103	194.745183068021	222.966737682614	-1.44460007294423	6.02153952029876e-13	1.40857705240219e-10	X	13537051	13538112	+	939	protein_coding	-	79	109	50	201	186	242	3.27494064077882	4.79972652726066	2.46749130230275	9.77985127041307	8.86437075006999	10.1489536049883
K07F5.9	ssp-10	1321.48599909221	1260.53010861645	1357.4028834887	1731.68948429814	1750.61261338565	1882.31836812223	-0.446670835008946	7.01181145413351e-13	1.6194621745838e-10	IV	9850646	9851070	-	425	protein_coding	Motile_Sperm	1451	1303	1252	1620	1672	2043	132.898603089027	126.768418811751	136.510675987933	174.15176067342	176.054813315318	189.300137772257
F25C8.1	F25C8.1	43.7155947322025	16.4459031822561	33.6098158052313	121.859630376536	117.26591668612	124.382271021293	-1.95152426815004	1.03116437941467e-12	2.35182815835e-10	V	20907470	20909746	-	1989	pseudogene	-	48	17	31	114	112	135	0.93939531067188	0.353402588339823	0.72223433201338	2.61861621778647	2.51990286101343	2.67282471721813
Y47D7A.2	Y47D7A.2	3.64296622768354	1.93481213908895	5.42093803310183	45.9645974227285	59.679975456329	49.7529084085172	-3.84097364160687	2.10691172939188e-12	4.68813553835173e-10	V	4420275	4420746	+	418	protein_coding	-	4	2	5	43	57	54	0.372499456325034	0.197837812611288	0.554300079632124	4.69995780363099	6.10237839759217	5.08731900722187
C48B4.12	C48B4.12	6.3751908984462	0.967406069544475	3.2525628198611	51.3093180532783	53.3978727767154	50.6742585642305	-3.85183532773124	2.52892221231718e-12	5.55936321517342e-10	III	9597359	9598361	+	665	protein_coding	-	7	1	3	48	51	55	0.409749401957537	0.0621775982492621	0.209050315746973	3.29777770141815	3.43201431684131	3.25696084589337
F58A4.5	clec-161	1.82148311384177	3.8696242781779	1.08418760662037	53.4472063054983	60.7269925695979	39.6180566956711	-4.48318271765413	4.12480858177565e-12	8.75130899803238e-10	III	9603026	9608688	-	2682	protein_coding	Lectin_C	2	4	1	50	58	43	0.029027735410862	0.0616675657505731	0.0172779592308895	0.851751713368084	0.967764707348696	0.631365977820628
K03D3.5	K03D3.5	5.46444934152531	0	1.08418760662037	43.8267091705086	51.3038385501776	57.1237096542234	-4.48161281713465	6.48421986045827e-12	1.31456750637691e-09	IV	16320122	16320506	-	338	protein_coding	-	6	0	1	41	49	62	0.690997512176911	0	0.137099072950431	5.54203088197522	6.48753837534947	7.22348013319976
T26A8.3	T26A8.3	0.910741556920886	2.90221820863343	0	59.8608710621581	46.0687529838329	63.5731607442164	-5.43558906349449	7.91326208937753e-12	1.56940630524764e-09	IV	8425090	8426199	-	483	protein_coding	-	1	3	0	56	44	69	0.0805925324761201	0.256820514507822	0	5.29715500348568	4.07667514759781	5.62565964290672
W06H8.8	ttn-1	4515.45663921375	4312.69625802927	4247.84704273859	5253.86037983048	5396.32620178806	5381.60625952128	-0.29369801318649	1.3043996224698e-11	2.50527110648251e-09	V	6198527	6202626	-	56600	protein_coding	Pkinase	4958	4458	3918	4915	5154	5841	3.40982448438197	3.25671099720521	3.20774043680368	3.96742637391148	4.07500872642038	4.06389303568069
Y47D7A.7	Y47D7A.7	2.73222467076266	3.8696242781779	0	57.7229828099381	59.679975456329	33.1686056056781	-4.45785667067053	1.43324129374743e-11	2.69597120058923e-09	V	4419454	4419867	-	366	protein_coding	-	3	4	0	54	57	36	0.319067157262016	0.451891834270593	0	6.74084683845207	6.96938297867084	3.87340500003414
Y26D4A.2	hpo-2	13.6611233538133	17.4133092518006	5.42093803310183	74.8260888276976	67.0090952492115	65.415861055643	-2.48442905676894	2.13500570620521e-11	3.89553141154202e-09	I	13066967	13069041	+	1645	protein_coding	-	15	18	5	70	64	71	0.354950089841635	0.452441246835056	0.140849503517464	1.94416859170485	1.74106358334545	1.69966738147395
K03B8.2	nas-17	1.82148311384177	0.967406069544475	1.08418760662037	49.1714298010584	50.2568214369086	57.1237096542234	-5.31941321554604	2.21723696012869e-11	4.00551540341664e-09	V	11398916	11400528	+	1347	protein_coding	Astacin	2	1	1	46	48	62	0.0577968718425627	0.0306964386308532	0.0344019945488089	1.5602422031425	1.59468240234034	1.81257333706126
W09G10.6	clec-125	11.8396402399715	5.80443641726685	7.58931324634256	64.1366475665979	57.5859412297911	52.516958875657	-2.7745632944653	2.41812438056278e-11	4.32559778899495e-09	II	3516008	3518898	+	2088	protein_coding	-	13	6	7	60	55	57	0.242356566770861	0.118816387459078	0.155352685153601	1.31287246853632	1.17877999059491	1.07501829383131
F57B1.4	col-160	21864.1725569997	19354.8932333763	20462.9568873528	26059.7888504348	26943.9383928626	24272.0485021107	-0.32502830994887	3.02074435275767e-11	5.29966360196311e-09	V	13200982	13202189	-	1119	protein_coding	Collagen	24007	20007	18874	24379	25734	26344	835.121644160398	739.277474025948	781.600957255454	995.376964507199	1029.14784779268	927.092621473765
F55F10.1	F55F10.1	6719.4512069623	6796.02763854994	6629.80721448354	8007.46044868975	7995.02267692155	7903.34163570853	-0.246745850583503	4.63166356429176e-11	8.04850794229215e-09	IV	4360835	4386540	+	13411	protein_coding	AAA_5	7378	7025	6115	7491	7636	8578	21.4150662386144	21.6591173231831	21.1293684966861	25.5199852830389	25.4803457800389	25.1881559106686
ZK1151.1	vab-10	15484.4279507689	16401.402503057	15304.3922550531	19331.8545206987	18853.6371586336	18268.5308874829	-0.258432918614894	9.38680653823949e-11	1.54298803690737e-08	I	11773130	11792118	-	23196	protein_coding	CH	17002	16954	14116	18085	18007	19828	28.5317786061301	30.2214060819738	28.2000428372857	35.6210894573669	34.7399208443946	33.6617975425453
K02B12.9	K02B12.9	13.6611233538133	20.315527460434	16.2628140993055	79.1018653321374	68.0561123624804	70.9439619899226	-2.11976153464062	1.04844205227802e-10	1.69290917574025e-08	I	8520901	8521966	+	451	protein_coding	-	15	21	15	74	65	77	1.29466274454432	1.92529968858303	1.54122461166005	7.49647268508811	6.44966822509742	6.72334932932755
F54D12.9	F54D12.9	1.82148311384177	0	2.16837521324073	57.7229828099381	41.8806845307572	40.5394068513844	-5.15248207169566	1.74518660640395e-10	2.75622759685145e-08	II	1380944	1381713	-	483	protein_coding	-	2	0	2	54	40	44	0.16118506495224	0	0.191881932328139	5.10797089621834	3.70606831599801	3.58737716359269
K02B12.6	K02B12.6	9.10741556920886	12.5762789040782	16.2628140993055	69.4813681971477	59.679975456329	60.8091102770766	-2.33754120651881	1.76739355930954e-10	2.75622759685145e-08	I	8518892	8519602	+	517	protein_coding	-	10	13	15	65	57	66	0.752924432997408	1.03970084499975	1.34447253357579	5.74413447549161	4.93383785337239	5.02718521281026
F54E2.3	ketn-1	14732.1554247522	15314.038080889	13591.3758365929	17367.1352169086	17755.3162068145	17947.9010332947	-0.282183685423613	1.87061700173787e-10	2.89248117065332e-08	V	2782398	2801027	-	14518	protein_coding	I-set	16176	15830	12536	16247	16958	19480	43.3716834947091	45.0847546418287	40.0132115122765	51.1291029805466	52.271913556966	52.8388861349195
M151.10.1	M151.10	0	0	0	43.8267091705086	38.7396331909504	44.2248074742375	-7.86655968943784	2.02094492490113e-10	3.07284675831216e-08	II	3639636	3640293	-	497	protein_coding	-	0	0	0	41	37	48	0	0	0	3.76902703844592	3.33154662350102	3.80326285717638
ZK430.8	mlt-7	2939.87374574062	2778.39023173173	2993.44198187883	3666.47835255718	3664.55989644125	3490.07438984191	-0.312739730517844	2.57754462114631e-10	3.82356741117363e-08	II	4392950	4404856	+	2578	protein_coding	An_peroxidase	3228	2872	2761	3430	3500	3788	48.7407880544214	46.063518752638	49.6289071608437	60.7873193694219	60.7555128800876	57.8626807957
MTCE.21	ctb-1	40557.1430128009	41204.7267201078	41383.4409446994	46574.9645187373	47404.7468203641	49523.4922197446	-0.22079976979702	3.08385915567451e-10	4.53774952858364e-08	MtDNA	4504	5621	+	1118	protein_coding	-	44532	42593	38170	43571	45276	53751	1550.50199906748	1575.25916286538	1582.09141834263	1780.56367456668	1812.2863015046	1893.28606463431
C09G12.5	C09G12.5	0.910741556920886	0	2.16837521324073	49.1714298010584	54.4448898899843	45.1461576299508	-5.65227839505881	3.49220121818253e-10	5.01722074228019e-08	IV	3479335	3479730	+	347	protein_coding	-	1	0	2	46	52	49	0.112179231083476	0	0.267086378427929	6.05661742833702	6.70616799889092	5.56081054039483
C33G3.5	C33G3.5	0	0	0	53.4472063054983	39.7866503042193	29.483204982825	-7.8151429695657	3.53864290220692e-10	5.04422487450528e-08	X	14076316	14078674	-	1449	protein_coding	-	0	0	0	50	38	32	0	0	0	1.57653422722788	1.17358830006604	0.869667191173986
Y47D7A.9	Y47D7A.9	0.910741556920886	0.967406069544475	2.16837521324073	32.068323783299	52.3508556634465	47.9102080970906	-5.07090875506245	4.35218667821801e-10	6.1558138085865e-08	V	4423619	4423947	-	276	protein_coding	-	1	1	2	30	50	52	0.14103693183321	0.149811966796229	0.335793381574243	4.96608281576783	8.10702444124564	7.41934822470307
Y113G7A.4	ncx-1	1678.49668940519	1602.02445116565	1668.56472658874	2215.92117342596	2144.29104797477	2010.38603976638	-0.363570302420129	4.47600541246359e-10	6.23428967601608e-08	V	20105648	20120673	-	2824	protein_coding	Na_Ca_ex	1843	1656	1539	2073	2048	2182	25.4040276351754	24.2466212096379	25.2537074948658	33.5379408743618	32.4538197688754	30.4271690459481
F11C3.3	unc-54	108509.392057782	114758.544999713	98364.0047982393	130646.35109316	132042.469205685	129675.427665866	-0.286751451348881	1.05993763201978e-09	1.44325537565918e-07	I	14855930	14863482	-	6264	protein_coding	Myosin_head	119144	118625	90726	122220	126113	140745	740.393097214038	783.032997907399	671.167986345029	891.440406136163	900.966551235734	884.81549570344
Y66H1B.2	fln-1	16456.1891920035	16736.1250031194	16275.8243505849	19652.5377585317	19415.885348459	18583.6326407369	-0.220708278334606	1.41011231743607e-09	1.87802257984953e-07	IV	370235	376069	-	8070	protein_coding	CH	18069	17300	15012	18385	18544	20170	87.1570489067187	88.6396752241184	86.2017811274561	104.085895864263	102.832511776492	98.4246449791822
K11D12.6	K11D12.6	0	2.90221820863343	0	53.4472063054983	45.021735870564	36.8540062285312	-5.51972892021856	1.5228283427572e-09	2.0134439088368e-07	V	5034528	5035169	-	598	protein_coding	Kunitz_BPTI	0	3	0	50	43	40	0	0.207431954025548	0	3.82006370443679	3.21786508590981	2.63408812711352
Y110A2AL.7	Y110A2AL.7	0	0	1.08418760662037	57.7229828099381	71.1971637022872	47.9102080970906	-7.38197243121585	1.58713168604211e-09	2.06982758476672e-07	II	2842555	2843188	-	542	protein_coding	-	0	0	1	54	68	52	0	0	0.0854972078546967	4.55193716397317	5.61448836580436	3.77811828416614
T08G11.1	T08G11.1	9743.11317593964	10118.1000813657	9674.20601387352	11576.6648857709	11693.0871209874	11302.2023601348	-0.226984294274119	1.58816103182802e-09	2.06982758476672e-07	I	8905639	8916807	-	9869	protein_coding	-	10698	10459	8923	10830	11168	12267	42.1960091907452	43.8200230579802	41.8975822720238	50.1368555509011	50.6410633557877	48.9481981838846
F46A8.5	F46A8.5	3.64296622768354	1.93481213908895	0	35.2751561616288	42.9277016440261	34.0899557613914	-4.26349154327257	2.17140165622891e-09	2.79009821264456e-07	I	11239684	11240473	-	689	protein_coding	-	4	2	0	33	41	37	0.225986607755971	0.120023520568242	0	2.18824781257926	2.66296338395169	2.1147254680883
T21E3.3	lrp-2	1517.2954338302	1440.46763755172	1586.16646848559	2069.47582814889	1932.79359109444	1871.26216625367	-0.37026063495506	2.53405360524918e-09	3.23331063506129e-07	I	3935269	3953942	-	14802	protein_coding	Ldl_recept_a	1666	1489	1463	1936	1846	2031	4.38123482284957	4.15939232012198	4.58010194430147	5.97567181787623	5.58099787152667	5.40332408750202
F17C11.5	clec-221	30.9652129353101	32.8918063645122	31.4414405919906	95.1360272237869	102.607677100355	83.8428641699086	-1.56134155586706	2.77096111806384e-09	3.51103865001338e-07	V	10953447	10954434	-	685	protein_coding	-	34	34	29	89	98	91	1.93210301944941	2.05231459330776	1.96181768329945	5.93610015992803	6.40230064487042	5.23145283581253
K10C2.1	ctsa-2	8093.76021635591	8334.20328912565	8117.31261076668	9614.08347023303	9444.09436168575	9501.88415587107	-0.218512331418681	2.81997691179869e-09	3.54850336087441e-07	X	6421036	6430610	-	7175	protein_coding	Peptidase_S10	8887	8615	7487	8994	9020	10313	48.2142270165408	49.6465374118559	48.3545277495189	57.2707358012747	56.2581170368497	56.6023686802898
Y69E1A.2	nsph-3.1	3635.68029522818	3545.5432448805	3612.51310525906	4189.19203022495	4384.90767037028	4381.94134057237	-0.263616425254841	3.00130660596175e-09	3.72529526070599e-07	IV	10949817	10951133	+	1219	protein_coding	-	3992	3665	3332	3919	4188	4756	127.476097783738	124.315666032041	126.663797819477	146.883611735805	153.745894460091	153.641887474693
C16C8.9	C16C8.9	0	0.967406069544475	0	51.3093180532783	61.7740096828668	48.8315582528039	-7.25595324967236	3.14283247743592e-09	3.87460279616864e-07	II	3462570	3463205	-	525	protein_coding	-	0	1	0	48	59	53	0	0.078758291115732	0	4.177185088463	5.02913470480929	3.97546614765408
T01D3.6	T01D3.6	1974.48769540448	1802.27750756136	1736.86854580583	2228.74850293928	2488.75967824025	2422.22955937022	-0.372175054816827	3.25189447195917e-09	3.98215211646758e-07	V	13716849	13720402	+	2918	protein_coding	Fibrinogen_C	2168	1863	1602	2085	2377	2629	28.9211743753168	26.3987373485331	25.4406640249854	32.6454422796636	36.4539383051959	35.479442908983
K11C4.5	unc-68	4760.44611802547	4980.20644601496	4650.08064479475	5847.12436982151	5549.19070032533	5892.95559594215	-0.264673088962679	4.63594131849141e-09	5.56495955902593e-07	V	6901687	6924961	-	16663	protein_coding	SPRY	5227	5148	4289	5470	5300	6396	12.210719065177	12.7744123746317	11.927627574442	14.9980886767509	14.2338778763177	15.1156474543731
Y71G12B.5	Y71G12B.5	0	2.90221820863343	2.16837521324073	50.2403739271684	25.1284107184543	35.932656072818	-4.49335025213461	5.44054898036559e-09	6.40440365779036e-07	I	1799717	1805669	+	3049	protein_coding	-	0	3	2	47	24	39	0	0.0406836039709012	0.0303965146980948	0.704274912934735	0.352252737939069	0.503707800102832
C16C8.19	C16C8.19	0.910741556920886	0	1.08418760662037	64.1366475665979	51.3038385501776	38.6967065399578	-6.28945015489671	5.77647658536019e-09	6.75625588310782e-07	II	3458501	3459056	+	506	protein_coding	-	1	0	1	60	49	42	0.0769292355453874	0	0.0915800131566119	5.41754488992854	4.33357306495676	3.26866390319086
F20G4.3	nmy-2	7668.44390927386	7766.33592630305	7986.12591036561	8955.61388854929	9320.54634232001	9073.45633346439	-0.223922362219431	6.59825138137477e-09	7.47774501270584e-07	I	7926623	7934577	-	6494	protein_coding	Myosin_head	8420	8028	7366	8378	8902	9848	50.4709803858691	51.1152709524909	52.5618507418034	58.9426770619998	61.3445331535798	59.7182742752414
F59B2.12	F59B2.12	28.2329882645475	5.80443641726685	2.16837521324073	469.266471362275	453.358410045447	477.25938065948	-5.26225829052298	6.69589188923684e-09	7.53360477665111e-07	III	9017607	9020960	+	2864	protein_coding	-	31	6	2	439	433	518	0.421337984903962	0.0866231204659762	0.0323599767159536	7.00314779201226	6.76574215729318	7.12243081884769
R53.8	R53.8	10.0181571261297	3.8696242781779	0	45.9645974227285	50.2568214369086	35.0113059171047	-3.18038903489451	6.73011936092366e-09	7.53360477665111e-07	II	9976705	9977877	+	600	protein_coding	-	11	4	0	43	48	38	0.713646875076044	0.275654018905062	0	3.27430393652959	3.58006199325407	2.49404244168865
ZK39.5	clec-96	0	0	0	28.8614914049691	28.2694620582611	29.483204982825	-7.31654422211192	6.86887979145762e-09	7.64204760213023e-07	I	11151241	11151972	+	603	protein_coding	-	0	0	0	27	27	32	0	0	0	2.04572963754018	2.00376604100041	2.08979728028376
R06C7.10	myo-1	5045.50822534171	4828.32369309648	4545.99863455919	5763.74672798493	5941.82211780118	5705.00016417664	-0.271235995145956	7.71760864675491e-09	8.48286068486085e-07	I	7258921	7267057	-	6504	protein_coding	Myosin_head	5540	4991	4193	5392	5675	6192	33.1566897678739	31.7294559122501	29.8741493778953	37.8766129446656	39.0468400440438	37.490558358264
T20B3.2	tni-3	1249.53741609546	1245.05161150374	1216.45849462805	1762.68886395533	1500.37552331438	1604.07062109682	-0.390662623723895	9.37578786037727e-09	1.01225222071268e-06	V	16833639	16835144	-	965	protein_coding	-	1372	1287	1122	1649	1433	1741	55.3437689649175	55.1450863726655	53.8786570253156	78.0719680636793	66.4537414032783	71.0465430757557
H34I24.2	H34I24.2	2365.19582332354	2316.93753655902	2140.1863354686	2922.49324078464	2707.58625491345	2859.87088333402	-0.314694749915859	1.48511350758117e-08	1.58464216721205e-06	III	2842044	2845197	+	1628	protein_coding	-	2597	2395	1974	2734	2586	3104	62.0954076805612	60.8284436680857	56.1880507748174	76.7265895874969	71.0844618746547	75.0825139564357
C16C8.17	C16C8.17	2.73222467076266	3.8696242781779	0	36.3441002877388	50.2568214369086	21.1910535814055	-3.97844574583687	1.60831922163182e-08	1.70612747197059e-06	II	3440827	3442445	+	1020	protein_coding	-	3	4	0	34	48	23	0.114488803488135	0.162149422885331	0	1.52293206350213	2.10591881956122	0.887971767164689
F55G1.4	rod-1	3119.28983245403	3375.27977664067	3366.40251855624	3983.95475801184	3954.58363681675	3933.24381474	-0.268168320988635	2.01843217718126e-08	2.11656974165801e-06	IV	7478452	7485519	+	6343	protein_coding	-	3425	3489	3105	3727	3777	4269	21.0187942080929	22.7437381040461	22.6839202381756	26.8451890304546	26.6472768179896	26.5034821234403
F49E11.4	scl-9	0.910741556920886	0	2.16837521324073	42.7577650443986	31.4105133980679	33.1686056056781	-5.17964461362107	2.25609542561199e-08	2.33890438271115e-06	IV	13047197	13048262	+	681	protein_coding	SCP	1	0	2	40	30	36	0.0571603424169839	0	0.136092471827447	2.68358072863812	1.97139977602097	2.08174189429147
C10C5.3	C10C5.3	563.749023734028	429.528294877747	577.871994328655	780.329212060275	769.557578252663	768.406029864876	-0.56205322791974	2.55533356163873e-08	2.61936045874495e-06	IV	9374765	9376492	+	1360	protein_coding	Peptidase_M20	619	444	533	730	735	834	17.7171423397889	13.4989394552038	18.1609899914058	24.5236854343358	24.1851614433984	24.1489713200658
Y47G6A.23	lpd-3	1191.24995645252	1253.75826612964	1293.4358146981	1559.58947999444	1631.25266247299	1560.7671637783	-0.346734705290436	2.63687400037816e-08	2.68784374362569e-06	I	3565040	3578688	-	5151	protein_coding	-	1308	1296	1193	1459	1558	1694	9.88457788531228	10.4032501019499	10.7324806022314	12.9409311627817	13.5355673303481	12.9507031732844
Y54G2A.11	Y54G2A.11	1529.13507407017	1309.86781816322	1579.66134284587	1868.51433244022	1936.98165954752	1949.5769294893	-0.381998861656627	2.66878014879908e-08	2.70525347749934e-06	IV	2765732	2771790	-	1942	protein_coding	-	1679	1354	1457	1748	1850	2116	33.6545202673723	28.8286978576818	34.7665458597357	41.1238709629515	42.6307588022659	42.9079663392041
F52B10.1	nmy-1	17736.6918210342	18747.3622217024	17319.8970157603	20910.6849949631	20918.3549059999	20512.0185166448	-0.212348083348927	3.43875024434996e-08	3.46648822974638e-06	X	2909556	2918037	+	6384	protein_coding	Myosin_head	19475	19379	15975	19562	19979	22263	118.748059570283	125.514549632547	115.957597015899	139.998106326263	140.049456773228	137.32901384872
ZC204.17	ZC204.17	0	0	0	34.2062120355189	21.9873593786475	17.5056529585523	-7.07919898502178	3.78964315928745e-08	3.79922137826148e-06	II	1645410	1646299	-	757	protein_coding	-	0	0	0	32	21	19	0	0	0	1.93132731963283	1.24143497124068	0.988391984817166
C34G6.2	tyr-4	1855.18055144784	1807.11453790908	2042.60945087277	2339.91869205471	2448.97302793603	2339.30804535602	-0.322194946788471	3.89375070523538e-08	3.86116170476765e-06	I	5898303	5902113	+	2353	protein_coding	ShTK	2037	1868	1884	2189	2339	2539	33.6985361325171	32.8254382053542	37.1030993889718	42.5035905695644	44.484514461439	42.492498441726
T22G5.1	T22G5.1	0.910741556920886	0	0	43.8267091705086	48.1627872103708	26.7191545156852	-6.80525584768715	4.85185680631779e-08	4.68396715809917e-06	V	13876837	13877949	+	978	protein_coding	-	1	0	0	41	46	29	0.0398018335234826	0	0	1.91534400624501	2.10484217394795	1.16769826943769
F43C11.2	F43C11.2	0.910741556920886	0	0	54.5161504316082	26.1754278317232	37.7753563842445	-6.80508877449957	5.23200953516755e-08	5.02438136729827e-06	II	2354776	2355972	+	555	protein_coding	-	1	0	0	51	25	41	0.0701372850197586	0	0	4.19835325614102	2.01580067187729	2.90912489642204
F26D10.13	F26D10.13	0.910741556920886	0.967406069544475	1.08418760662037	30.999379657189	29.31647917153	38.6967065399578	-5.07199004415213	5.27179928539219e-08	5.02730918113341e-06	IV	17264297	17264814	-	447	protein_coding	-	1	1	1	29	28	42	0.0870832062325861	0.0925013486258597	0.103667755385337	2.96409596252093	2.80318053163071	3.70009828862321
F58A4.1	F58A4.1	20.0363142522595	27.0873699472453	29.2730653787499	67.3434799449278	87.9494375145901	77.3934130799156	-1.6144502624666	5.29016421559582e-08	5.02730918113341e-06	III	9598475	9600049	+	805	protein_coding	-	22	28	27	63	84	84	1.06382142868479	1.4381948812438	1.55424365185793	3.57557962735284	4.66964607815749	4.10917747829708
B0365.6	clec-41	2061.00814331196	1995.75872147025	1964.5479431961	2291.81620637977	2642.67119389078	2788.00557118839	-0.359464798701155	5.50546258351118e-08	5.20480156988316e-06	V	13134993	13138086	-	1956	protein_coding	CUB	2263	2063	1812	2144	2524	3026	45.0357746318206	43.6099878068361	42.9279907070189	50.0792384071867	57.7458874678763	60.9216372985942
C06G4.1	hrpk-2	737.700661105917	710.076055045645	808.803954538793	1027.25530519168	996.760291832021	982.159265990358	-0.41485401256142	5.56606182068774e-08	5.23496721547775e-06	III	7987129	7990549	+	2760	protein_coding	KH_1	810	734	746	961	952	1066	11.42399147849	10.9961983628432	12.5250931327193	15.9080186198429	15.4357745361317	15.2096638606413
T04F3.1	T04F3.1	8168.44102402342	7993.676352646	7645.69100188682	9369.29526535385	9548.79607301264	8975.79321695879	-0.228049008740146	5.84234421203257e-08	5.46663653808955e-06	V	11740230	11754199	+	10557	protein_coding	Aminotran_1_2	8969	8263	7052	8765	9120	9742	33.0708559898578	32.3633014807122	30.9544434883865	37.932650004536	38.6593792962929	36.3395125213963
Y54G2A.6	clec-85	881.597827099417	761.348576731502	771.9415759137	1017.63480805669	1103.55603738545	1137.8674423059	-0.431945139404262	5.92298205383718e-08	5.51381278338333e-06	IV	2854346	2855456	+	923	protein_coding	Lectin_C	968	787	712	952	1054	1235	40.8240032546209	35.2556413128305	35.7461695557517	47.1234449985059	51.1021850066332	52.6910375004644
C23F12.1	fln-2	4451.70473022929	4781.88820175834	4269.530794871	5531.78585261907	5437.15986920555	5262.75208943426	-0.264989449901492	6.08095867185436e-08	5.60369555185125e-06	X	9397701	9427251	+	12037	protein_coding	CH	4888	4943	3938	5175	5193	5712	15.8071971664868	16.9796188682527	15.1603305189194	19.6423695986297	19.3063698709899	18.6870794352399
R13F6.8	clec-158	9.10741556920886	4.83703034772238	6.50512563972219	42.7577650443986	43.974718757295	35.0113059171047	-2.56358801751109	6.76028718853828e-08	6.13672637025221e-06	III	6858793	6859571	-	636	protein_coding	-	10	5	6	40	42	38	0.612047062672421	0.325063701538988	0.437164968464581	2.87345672358893	2.95523985292199	2.35287022800816
C01G12.8	catp-4	2422.57254140956	2489.13581693793	2407.98067430383	2894.70069350579	2902.33143798147	2975.03965279818	-0.26125109470584	7.17206346768383e-08	6.47829059561184e-06	II	14593524	14597640	+	3177	protein_coding	E1-E2_ATPase	2660	2573	2221	2708	2772	3229	32.5916505743373	33.4871478112712	32.3953414748953	38.9433430402623	39.0460019094283	40.0241689986216
F55G11.4	F55G11.4	357.010690312987	371.483930705078	364.287035824443	553.713057324962	486.862957670052	543.596591870836	-0.536289164585107	8.71888172219656e-08	7.76477358859668e-06	IV	12973636	12975597	+	1083	protein_coding	-	392	384	336	518	465	590	14.0896285585399	14.6608231661418	14.3767936443532	21.8525985843242	19.2143216396946	21.4533465606692
F32B4.6	abhd-11.1	3.64296622768354	0	1.08418760662037	35.2751561616288	26.1754278317232	28.5618548271117	-4.20465670899905	9.20993607469372e-08	8.04085552411086e-06	I	11515127	11517108	+	894	protein_coding	Abhydrolase_1	4	0	1	33	25	31	0.174166412465172	0	0.0518338776926685	1.68646839246881	1.25141988019228	1.36551246365857
F22E10.3	pgp-14	2033.68589660434	1822.59303502179	2120.67095854943	2437.19260753072	2544.2515852435	2480.27461918015	-0.320668374658875	1.03872032683609e-07	8.85630424460341e-06	X	12744722	12749580	-	4294	protein_coding	ABC_membrane	2233	1884	1956	2280	2430	2692	20.242708286973	18.1415523387449	21.1085318820616	24.2590948168482	25.3247282359321	24.6879204263936
K12H4.7	K12H4.7	11304.124204502	12028.727068716	10646.722297012	13339.3537497263	13187.1805416222	13553.0607905424	-0.238046157241614	1.09879436964041e-07	9.32493119463204e-06	III	8048467	8051155	-	1718	protein_coding	Peptidase_S28	12412	12434	9820	12479	12595	14710	281.2292839489	299.256292584302	264.874132115339	331.862675560707	328.076839384714	337.17937917934
C09H5.2	catp-3	1122.94433968345	1078.65776754209	1048.40941560189	1321.21493987192	1370.54540126903	1572.74471580257	-0.392612670590658	1.19028595751718e-07	1.00546099911382e-05	V	8076085	8079849	+	3370	protein_coding	Cation_ATPase_C	1233	1115	967	1236	1309	1707	14.2421353704143	13.6804553892794	13.2968200586221	16.7567717847653	17.3824226601246	19.9468863718375
F56D2.8	F56D2.8	5.46444934152531	0	1.08418760662037	37.4130444138488	36.6455989644125	21.1910535814055	-3.80511320630965	1.2158341796768e-07	1.02230923697617e-05	III	5581582	5582411	-	652	protein_coding	-	6	0	1	35	35	23	0.358216501711344	0	0.071072832296389	2.45257464214301	2.40226552461451	1.38915828605519
C44E4.1	ubr-4	2835.13846669472	2857.71752943438	2957.66379086036	3351.13983535474	3447.82735399459	3459.66983470337	-0.246561011183937	1.43690736670539e-07	1.18632632637586e-05	I	4610145	4614112	-	12936	protein_coding	zf-UBR1	3113	2954	2728	3135	3293	3755	9.36744274798332	9.44204512807923	9.77227269642594	11.0723377065844	11.391798221809	11.4309263848024
R03H10.4	R03H10.4	1.82148311384177	6.77184248681133	2.16837521324073	29.930435531079	32.4575305113368	34.0899557613914	-3.16046443945405	1.60511141644178e-07	1.31331223786532e-05	II	4167555	4168500	-	444	protein_coding	-	2	7	2	28	31	37	0.175343212549396	0.651884504167376	0.208736426383989	2.88122282284187	3.1244910414098	3.28163479169559
C05C10.8	C05C10.8	2.73222467076266	1.93481213908895	0	29.930435531079	24.0813936051854	31.3259052942516	-4.13241079096146	1.62018178009355e-07	1.3197248553387e-05	II	9917122	9917943	-	418	protein_coding	-	3	2	0	28	23	34	0.279374592243775	0.197837812611288	0	3.06043763957367	2.46236321306351	3.20312678232488
Y32F6A.5	Y32F6A.5	2453.53775434487	2240.512457065	2242.09997049092	2778.1857837598	2803.91182933419	2837.75847959691	-0.279097968379393	1.63198347367133e-07	1.32342979824921e-05	V	10451310	10453605	-	1833	protein_coding	Peptidase_S10	2694	2316	2068	2599	2678	3080	57.2106734549877	52.243429442236	52.2804464850976	64.7806944851399	65.3805647704201	66.1697882711778
K08E3.1	tyr-2	5203.06651468902	4557.44999362402	5372.14959080391	6280.04674089605	6245.45708064916	5974.95575980063	-0.28998693935757	1.68171043543147e-07	1.35772073472932e-05	III	13744222	13747287	+	2263	protein_coding	ShTK	5713	4711	4955	5875	5965	6485	98.2701465627149	86.0764085105002	101.463613074084	118.611036761932	117.957742983653	112.848793411291
Y47G6A.12	2001-09-01	2568.2911905169	2643.92078806505	2522.90456060559	3149.10939551996	3132.67520290064	2973.19695248676	-0.258128174471428	2.14182165573144e-07	1.70653615416925e-05	I	3433157	3438543	-	3942	protein_coding	-	2820	2733	2327	2946	2992	3227	27.8467439838722	28.6667592719762	27.3546386228845	34.1442759442716	33.9660879116444	32.2369420785439
F34D6.9	nspf-3	0	0	0	13.8962736394295	18.8463080388407	26.7191545156852	-6.77834103864973	2.22557703556701e-07	1.7579168221193e-05	II	2689869	2690180	-	312	protein_coding	-	0	0	0	13	18	29	0	0	0	1.90366507937767	2.58177547590438	3.66028495996816
F43G9.6	fer-1	561.016799063266	583.345859935319	543.177990916803	766.432938420845	744.429167534209	749.057676594898	-0.420567141226925	3.03578682059903e-07	2.36713531319016e-05	I	8623017	8631184	-	6245	protein_coding	C2	616	603	501	717	711	813	3.83963731025701	3.99245892873705	3.71754728827543	5.24551940527316	5.09492409368224	5.12660192598593
T26E3.6	T26E3.6	0	2.90221820863343	0	36.3441002877388	35.5985818511436	17.5056529585523	-4.92083525610258	3.26299581397722e-07	2.50006060136329e-05	I	12661254	12661732	+	421	protein_coding	-	0	3	0	34	34	19	0	0.294642062962655	0	3.68976414435196	3.61407683404509	1.7772273931273
K12H6.8	K12H6.8	2.73222467076266	0.967406069544475	1.08418760662037	26.7236031527491	24.0813936051854	29.483204982825	-4.03909574012938	3.31398650219047e-07	2.5160198430689e-05	II	2827897	2828603	+	432	protein_coding	-	3	1	1	25	23	32	0.270320786013653	0.0957132010087021	0.107267330225106	2.64397927691343	2.38256440523275	2.91700870372941
Y49F6B.13	Y49F6B.13	0.910741556920886	0	0	30.999379657189	28.2694620582611	31.3259052942516	-6.41972916378299	3.32325321812784e-07	2.5160198430689e-05	II	3470051	3471703	-	1017	protein_coding	-	1	0	0	29	27	34	0.038275509524057	0	0	1.30280324016407	1.18807367032768	1.31652605212566
ZK39.3	clec-94	3.64296622768354	0	0	25.6546590266392	29.31647917153	27.6405046713984	-4.41097538334703	3.45293298344273e-07	2.60339732297091e-05	I	11146448	11148346	+	694	protein_coding	Lectin_C	4	0	0	24	28	30	0.224358462166951	0	0	1.57998715521835	1.80550676893217	1.70228894093719
E02H9.9	E02H9.9	4.55370778460443	3.8696242781779	3.2525628198611	24.5857149005292	48.1627872103708	24.8764542042586	-3.05183126154316	3.5274399168951e-07	2.62700688668033e-05	III	2467283	2468302	-	483	protein_coding	-	5	4	3	23	46	27	0.4029626623806	0.342427352677096	0.287822898492209	2.17561723357448	4.26197856339771	2.20134507765915
F30A10.11	F30A10.11	9.10741556920886	12.5762789040782	6.50512563972219	45.9645974227285	36.6455989644125	47.9102080970906	-2.20308493072966	3.6021956794277e-07	2.67177489296089e-05	I	9477478	9478098	+	276	protein_coding	-	10	13	6	43	35	52	1.4103693183321	1.94755556835098	1.00738014472273	7.11805203593389	5.67491710887195	7.41934822470307
F55G11.2	F55G11.2	207.649074977962	178.970122865728	207.07983286449	326.027958463539	320.387236660292	292.989349516823	-0.661220257033518	3.78495725830873e-07	2.78469073125408e-05	IV	12967448	12969289	-	1078	protein_coding	-	228	185	191	305	306	318	8.23299818775533	7.09591746253754	8.2104285264693	12.9265569397445	12.7029101337633	11.6166218600282
ZK270.2	frm-1	7254.05650087485	7425.80898982339	7024.45150329335	8192.38778250677	8592.86944859811	8263.58954659242	-0.206523875952425	3.81252371216361e-07	2.79370713462398e-05	I	14875784	14897367	-	14711	protein_coding	Band_41	7965	7676	6479	7664	8207	8969	21.0758703505009	21.5748784832634	20.4087780607909	23.8020895955687	24.9656454172356	24.0089585589432
R05H10.1	R05H10.1	40.9833700614399	26.1199638777008	39.0307538383332	127.204351007086	86.9024204013212	73.7080124570625	-1.43604513498833	4.6840963876137e-07	3.39150883684126e-05	II	14852430	14853627	+	888	protein_coding	-	45	27	36	119	83	80	1.97261114118071	1.25720582946565	1.8786278374559	6.12259849853898	4.18278639414538	3.54771328831956
C06E8.5	C06E8.5	1157.55251884645	966.438663474931	1204.53243095523	1528.59010033725	1460.58887301016	1387.5533345042	-0.395124004723163	5.24000513850654e-07	3.75528350861638e-05	III	7002301	7005363	-	1922	protein_coding	-	1271	999	1111	1430	1395	1506	25.741514848784	21.4915477278478	26.7862485308012	33.992604331031	32.4804011484745	30.8562455543822
F57B1.3	col-159	25969.7954955991	24227.7176056718	25368.9058073099	28333.4330066707	30520.5488517893	28403.382600329	-0.207485205432302	5.2482587673856e-07	3.75528350861638e-05	V	13198230	13199315	-	1038	protein_coding	Collagen	28515	25044	23399	26506	29150	30828	1069.34527812892	997.612608303233	1044.60274402013	1166.67159754877	1256.72937263194	1169.55187697563
R05H10.7	R05H10.7	3.64296622768354	0	2.16837521324073	19.2409942699794	27.2224449449922	35.0113059171047	-3.79827633671492	5.70952194621986e-07	4.05353842142909e-05	II	14855529	14857010	+	749	protein_coding	-	4	0	2	18	26	38	0.207883541714104	0	0.123736947015342	1.09797505245815	1.55343143899543	1.99789781710706
T05A10.5	vap-2	338.79585917457	278.612948028809	381.634037530369	485.300633253924	559.107138485608	467.124528946634	-0.598664079957782	6.19546013014593e-07	4.35196644049564e-05	X	10789678	10792018	-	1426	protein_coding	SCP	372	288	352	454	534	507	10.1546590919911	8.35080898786723	11.4386390626581	14.5458167636038	16.7580040708071	14.0010281014558
K03B8.5	nas-19	1.82148311384177	0	2.16837521324073	25.6546590266392	26.1754278317232	24.8764542042586	-4.28368819837004	6.35827602083863e-07	4.44494652399316e-05	V	11401195	11402690	-	1192	protein_coding	Astacin	2	0	2	24	25	27	0.0653124046744396	0	0.0777508165390027	0.91989185043753	0.93856491014421	0.891987980293096
Y47G6A.29	lpd-3	1060.10317225591	1135.73472564521	1097.19785789981	1418.48885534792	1345.41699055057	1353.46337874281	-0.32228365403084	6.75794800853775e-07	4.68842278949733e-05	I	3578692	3600677	-	7383	protein_coding	-	1164	1174	1012	1327	1285	1469	6.13708368799464	6.57492519696348	6.35182994678756	8.21182790844101	7.78880479028085	7.83538644291072
ZC15.6	clec-261	0	0	0	14.9652177655395	16.7522738123029	18.4270031142656	-6.52927413541232	7.89864536409e-07	5.41799561327768e-05	V	20289896	20294488	-	736	protein_coding	-	0	0	0	14	16	20	0	0	0	0.86906449275937	0.972842932949476	1.07009830163987
F13E9.10	F13E9.10	0	0	0	21.3788825221993	11.5171882459582	17.5056529585523	-6.53509372911632	8.66752698808878e-07	5.90103348599507e-05	IV	10885238	10886015	-	690	protein_coding	-	0	0	0	20	11	19	0	0	0	1.32428875087142	0.713418150829616	1.08436627899506
Y110A2AL.6	Y110A2AL.6	0	0	0	17.1031060177594	19.8933251521097	12.8989021799859	-6.51773825463223	8.86834206395515e-07	6.01530740888199e-05	II	2841010	2841629	-	525	protein_coding	-	0	0	0	16	19	14	0	0	0	1.39239502948767	1.61955185409113	1.05012313334259
C16C8.10	C16C8.10	0	0	0	22.4478266483093	20.9403422653786	8.29215140141953	-6.56494768407109	9.37533375484469e-07	6.33564221077393e-05	II	3464151	3464680	-	487	protein_coding	-	0	0	0	21	20	9	0	0	0	1.9701174538118	1.83781416491482	0.727754738199432
Y18D10A.10	clec-104	10.0181571261297	7.7392485563558	4.33675042648146	52.3782621793883	34.5515647378747	29.483204982825	-2.3742271120618	1.07741851475828e-06	7.11273740529897e-05	I	12859499	12861197	+	726	protein_coding	-	11	8	4	49	33	32	0.58979080584797	0.455626477529028	0.255313976072978	3.0836227732068	2.03412613253072	1.73574071626874
C16C8.7	C16C8.7	0	0.967406069544475	0	22.4478266483093	27.2224449449922	27.6405046713984	-6.19175895196564	1.11615654984537e-06	7.29942380232207e-05	II	3459619	3460314	-	588	protein_coding	-	0	1	0	21	26	30	0	0.0703199027819036	0	1.63171292518086	1.97877576157751	2.00916415818097
T18D3.4	myo-2	7112.89155955212	6813.44094780174	6582.10295979224	7926.22069510539	7923.82551321926	7743.94805877013	-0.201728793294402	1.29223725463331e-06	8.33150563534962e-05	X	12468061	12475341	+	6327	protein_coding	Myosin_head	7810	7043	6071	7415	7568	8405	48.0501926319574	46.0272938631662	44.4645208623578	53.5445294019361	53.5283490693591	52.313210856712
Y113G7C.1	Y113G7C.1	1971.75547073372	1979.312818288	1834.44543040166	2246.92055308315	2325.42500857029	2407.4879568788	-0.270479401931529	1.37567706350364e-06	8.77643486038019e-05	V	20317837	20324011	+	4530	protein_coding	Y_phosphatase	2165	2046	1692	2102	2221	2613	18.6037987301581	18.6751033999919	17.3082585925076	21.2000211753741	21.9407220944186	22.7149979091406
D1022.2	D1022.2	0	0	1.08418760662037	24.5857149005292	29.31647917153	21.1910535814055	-6.14664205754173	1.42945867352362e-06	9.08777106519578e-05	II	7459488	7460460	+	494	protein_coding	-	0	0	1	23	28	23	0	0	0.093804628860821	2.12717231541796	2.53648116930957	1.83346397268822
F36A2.13	ubr-5	4783.21465694849	5014.06565844901	4825.71903706725	5731.67840420163	5528.25035805995	5574.16844206535	-0.203053468454865	1.47723796852313e-06	9.35891804641422e-05	I	8828044	8838704	-	9291	protein_coding	HECT	5252	5183	4451	5362	5280	6050	22.0041294384559	23.066108814739	22.1996615123668	26.3673287843024	25.4315026966708	25.6427387662361
F32H2.5	fasn-1	6608.34073701795	6901.47490013029	6741.47853796543	7584.1585747502	7625.42563593761	7981.65639894415	-0.19586502213979	1.51209932020512e-06	9.54663120984868e-05	I	8975384	8986522	-	8415	protein_coding	ketoacyl-synt	7256	7134	6218	7095	7283	8663	33.5648791155519	35.0537570564833	34.2411085008619	38.521222782701	38.7308251587484	40.5401813910287
Y46G5A.4	snrp-200	6303.24231544945	6447.76145351393	6506.20982732881	7182.23558333286	7488.26639409938	7290.64378215919	-0.189720853016648	1.53069537046818e-06	9.63071301019391e-05	II	12726959	12736875	-	6786	protein_coding	Sec63	6921	6665	6001	6719	7152	7913	39.7005869496125	40.6108319187055	40.9789654332642	45.2368723902336	47.1643887705444	45.9196748128863
ZK328.5	npp-10	5002.70337216643	5181.42690848021	5208.43726220424	5853.53803457817	6037.10067510865	5789.76437850226	-0.200016628753404	1.61546358298595e-06	0.000100944344298499	III	6016175	6019552	-	5533	protein_coding	-	5493	5356	4804	5476	5766	6284	38.6447820658795	40.0253820329526	40.2340310683911	45.2172924981259	46.6352734798097	44.7246550464813
F07G6.8	F07G6.8	0	0	0	16.0341618916495	11.5171882459582	18.4270031142656	-6.40501484384358	1.70429778881065e-06	0.000105898981633972	X	1720039	1720485	-	387	protein_coding	-	0	0	0	15	11	20	0	0	0	1.77085123663039	1.27198585031637	2.03512235143912
Y47D7A.12	Y47D7A.12	2.73222467076266	0.967406069544475	0	22.4478266483093	21.9873593786475	26.7191545156852	-4.19453054492851	1.70636307137936e-06	0.000105898981633972	V	4429000	4429676	-	628	protein_coding	-	3	1	0	21	21	29	0.185953152162258	0.0658409280824193	0	1.5277821656152	1.49644311023757	1.81848552151284
F19H6.6	F19H6.6	2.73222467076266	1.93481213908895	1.08418760662037	21.3788825221993	31.4105133980679	20.2697034256922	-3.63751693089817	1.76747211621413e-06	0.000108950325109605	X	12362397	12363110	+	624	protein_coding	-	3	2	1	20	30	22	0.187145159547913	0.132525970627434	0.07426199784815	1.46435775336744	2.15147956325365	1.38838395033275
Y57G11A.2	Y57G11A.2	4642.96045718268	4670.63650376073	4554.67213541216	5259.20510046103	5341.88131189808	5261.83073927855	-0.193663857850466	1.98726044043957e-06	0.000120865179987534	IV	14517023	14519536	-	2069	protein_coding	-	5098	4828	4201	4920	5102	5711	95.91383898601	96.4855681445364	94.0899871663068	108.644162674198	110.352080048225	108.698402873118
T06E4.1	hcp-2	3061.91311436802	3034.75284016102	3023.7992348642	3573.48021358561	3479.23786739265	3520.47894498045	-0.213081046120837	2.34067177214618e-06	0.000140486503797958	V	9645840	9650309	+	4135	protein_coding	-	3362	3137	2789	3343	3323	3821	31.6493014489039	31.3685607244926	31.2553393680914	36.9370874603698	35.9629564799978	36.3892426768624
C17G1.1	folr-1	12.7503817968924	10.6414667649892	7.58931324634256	34.2062120355189	38.7396331909504	54.3596591870836	-2.03156878476322	2.54013164117311e-06	0.000150968214738908	X	9919302	9920346	+	843	protein_coding	-	14	11	7	32	37	59	0.646461096801334	0.539536335935175	0.384788145433831	1.73429985879247	1.96415026320286	2.75610608839914
F26F2.6	clec-263	0	0	0	12.8273295133196	15.7052566990339	14.7416024914125	-6.31569069172843	2.60430616550475e-06	0.000154279773687661	V	20574625	20577636	+	1874	protein_coding	-	0	0	0	12	15	16	0	0	0	0.292558987652491	0.358197237852262	0.336218719319932
F28C6.10	F28C6.10	10.0181571261297	9.67406069544475	2.16837521324073	37.4130444138488	32.4575305113368	39.6180566956711	-2.29707625929773	3.06337251124069e-06	0.000178576021853347	II	8607998	8608944	+	536	protein_coding	-	11	10	2	35	31	43	0.798858442249302	0.77141982902536	0.172908532303155	2.98335572141276	2.58819780295887	3.15918573230396
C52A11.4	mpz-1	1160.28474351721	1167.65912594018	1188.26961685592	1436.66090549179	1452.21273610401	1402.29493699561	-0.287337224110919	3.19387302239943e-06	0.000185001292592698	II	10757479	10764442	-	7854	protein_coding	PDZ	1274	1207	1096	1344	1387	1522	6.31423098025474	6.35436212411019	6.46652373011729	7.81826086075962	7.90289340565858	7.63124240330128
K08C7.3	epi-1	6684.8430277993	7205.24040596725	6550.66151920025	7640.81261343403	7887.17991425485	8689.25331853196	-0.244791581597552	3.22737476592663e-06	0.000186350253098409	IV	10666827	10679441	+	11249	protein_coding	Laminin_G_2	7340	7448	6042	7148	7533	9431	25.3994362152183	27.3767152565326	24.8896060434775	29.0316963016622	29.967782686442	33.0153055956772
Y47D3A.29	pola-1	2571.93415674458	2507.51653225928	2390.63367259791	2896.83858175801	2947.35317385204	2918.83729329967	-0.229627222028281	4.35255406914209e-06	0.000245872141007946	III	11142448	11154223	+	4650	protein_coding	DNA_pol_B	2824	2592	2205	2710	2815	3168	23.6403375391759	23.0482328065136	21.9738856084358	26.6267476909083	27.0910605134683	26.8289523099139
C50C3.2	C50C3.2	421.67334085437	481.768222633149	419.580603762081	580.436660477711	591.564668996945	618.225954483612	-0.436496768463887	4.47352540485675e-06	0.000251925754743878	III	8181933	8189372	+	6770	protein_coding	-	463	498	387	543	565	671	2.66216062704612	3.04155911554034	2.6489484987229	3.66448497997781	3.73473970861992	3.90306105505656
F35D11.7	clec-136	7.28593245536709	0	1.08418760662037	60.929815188268	49.2098043236397	70.0226118342094	-4.39526105085491	4.7175715140734e-06	0.00026403929400547	II	4615635	4616543	-	742	protein_coding	-	8	0	1	57	47	76	0.419689414403946	0	0.062452138352083	3.50972214095505	2.83461781810885	4.03349181944256
T10B10.9	T10B10.9	0	0	0	8.55155300887972	14.658239585765	17.5056529585523	-6.23144773365281	4.84111076159761e-06	0.000270125097725107	X	15164408	15164859	+	392	protein_coding	-	0	0	0	8	14	19	0	0	0	0.932407385817633	1.59824196127414	1.90870595027192
W09G12.6	W09G12.6	0	0	0	12.8273295133196	10.4701711326893	16.5843028028391	-6.20052125972065	5.19242147189154e-06	0.000287007339829801	IV	1231897	1232812	+	537	protein_coding	-	0	0	0	12	10	18	0	0	0	1.02096004257126	0.833347763792848	1.31998717878258
F47G6.4	spe-15	3091.05684418949	3091.82979826414	2972.84241735304	3438.79325369576	3564.04625356744	3625.51286273176	-0.215118267939494	5.20658936115665e-06	0.000287007339829801	I	1446666	1465340	+	3786	protein_coding	Myosin_head	3394	3196	2742	3217	3404	3935	34.8958002306309	34.9045263241116	33.5612446947088	38.8214932510805	40.2355091951825	40.9294228377881
T13F2.10	msp-79	1460.8294573011	1464.65278929034	1467.99001936397	1734.89631667647	1696.16772349567	1913.64427341649	-0.283773443699619	5.56061878737143e-06	0.000302862836998146	IV	9766745	9767187	-	443	protein_coding	Motile_Sperm	1604	1514	1354	1623	1620	2077	140.942694966793	141.311574928532	141.633555155554	167.385016189433	163.648431971546	184.630847738648
K09C8.2	K09C8.2	0	0	1.08418760662037	22.4478266483093	20.9403422653786	18.4270031142656	-5.86626871608292	5.67125359002456e-06	0.000306405465347229	X	10959568	10960937	+	857	protein_coding	-	0	0	1	21	20	20	0	0	0.0540717463911851	1.11954165695023	1.04435880783374	0.919010910159791
F34D6.7	nspf-1	0	0	0	8.55155300887972	14.658239585765	16.5843028028391	-6.197951834749	5.67604117545563e-06	0.000306405465347229	II	2687625	2687888	+	264	protein_coding	-	0	0	0	8	14	18	0	0	0	1.38448369409285	2.37314715461918	2.68497392047821
F01D4.1	ugt-43	109.288986830506	123.827976901693	117.092261514999	237.305595996412	171.710806576104	191.640832388362	-0.777899085842791	5.74324127617627e-06	0.00030911852603278	IV	10464659	10467240	+	1797	protein_coding	UDPGT	120	128	108	222	164	208	2.59941189889589	2.94521823204073	2.78501088424181	5.64425572783762	4.0840996584145	4.55813046192108
F14D7.7	spig-4	39.1618869475981	31.9244002949677	33.6098158052313	64.1366475665979	100.513642873817	85.6855644813351	-1.25621044688905	5.93932875456285e-06	0.000318732330752217	V	14306504	14306871	-	323	protein_coding	-	43	33	31	60	96	93	5.18212478946297	4.22441917517045	4.44744299187187	8.48692790806143	13.3005399130182	11.3384038004095
D2045.2	ecps-1	2931.67707172833	3185.66818700996	2962.00054128684	3443.0690302002	3550.43503109494	3637.49041475603	-0.227858482921774	6.0854380653971e-06	0.000325615551147318	III	10452681	10460550	-	5649	protein_coding	-	3219	3293	2732	3221	3391	3948	22.1815216614666	24.1032576806789	22.4109537170464	26.0507922280423	26.8631399785904	27.5218144612091
F21C10.8	pqn-31	156.647547790392	106.414667649892	125.765762367962	240.512428374742	217.779559559937	201.775684101209	-0.759381755875523	6.18399102014416e-06	0.000329921345478218	V	9109603	9111019	+	1244	protein_coding	-	172	110	116	225	208	219	5.38207815754514	3.65618272663466	4.32104537961454	8.26349793298987	7.48244468043456	6.93258539596142
K02E7.6	K02E7.6	183.969794498019	155.75237719666	152.870452533472	271.511808031931	246.049021618198	253.371292821152	-0.643029615867956	6.63387156816596e-06	0.000351865176258012	II	1057183	1059271	+	1800	protein_coding	-	202	161	141	254	235	275	4.36838390198063	3.69835808697625	3.62992645481757	6.4470790688257	5.84246228065769	6.01633045144191
F12F6.5	srgp-1	2008.18513301055	1974.47578794027	2012.2521978874	2358.09074219858	2410.23339474508	2286.79108648036	-0.234614482341052	6.93868383998246e-06	0.000366965870563246	IV	11570512	11578712	+	3565	protein_coding	RhoGAP	2205	2041	1856	2206	2302	2482	24.0763691374628	23.6722238114403	24.1251296594244	28.2714288815067	28.896573311609	27.4166088740144
M7.10	M7.10	1.82148311384177	2.90221820863343	2.16837521324073	20.3099383960893	20.9403422653786	24.8764542042586	-3.26659893991521	7.66490958135114e-06	0.000400727622410696	IV	11101962	11102695	-	663	protein_coding	-	2	3	2	19	20	27	0.117424413833985	0.187095487944612	0.139787290067106	1.30930810889324	1.34994796125719	1.60369483033088
F35G12.8	smc-4	2979.03563268822	2926.40336037204	3079.09280280184	3454.82741558741	3506.46031233765	3417.28772754056	-0.208315238228857	7.82465399951234e-06	0.000406748253205419	III	4587506	4593123	+	4953	protein_coding	SMC_N	3271	3025	2840	3232	3349	3709	25.7071629136472	25.2529802297944	26.5705919859837	29.8129402134397	30.2584989284471	29.488996831978
H14A12.7	fipr-18	1.82148311384177	0	0	26.7236031527491	15.7052566990339	25.7978043599719	-5.13030049637925	8.12595880387084e-06	0.000421210921407464	III	7459258	7459493	+	236	protein_coding	-	2	0	0	25	15	28	0.329882993101407	0	0	4.83982647299407	2.84432891413194	4.67215800851575
Y48G9A.6	Y48G9A.6	2.73222467076266	1.93481213908895	2.16837521324073	30.999379657189	25.1284107184543	12.8989021799859	-3.32353524115027	8.50112209349752e-06	0.000436933728782974	III	2117842	2119091	+	867	protein_coding	-	3	2	2	29	24	14	0.134692709986042	0.0953820134619592	0.106896162992493	1.52820172462152	1.23877577621248	0.635887710501567
C45G9.10	C45G9.10	5.46444934152531	1.93481213908895	1.08418760662037	24.5857149005292	16.7522738123029	32.2472554499648	-3.07960424280271	8.60860095334331e-06	0.000439979084018773	III	5056847	5061094	-	2957	protein_coding	-	6	2	1	23	16	35	0.0789844975028056	0.0279662514952718	0.0156711148654872	0.355367982352544	0.242141494301933	0.466109777650371
B0024.4	B0024.4	624.768708047728	489.507471189504	585.461307574997	649.918028674859	916.139974110313	851.327543879072	-0.508681996418252	9.93574182032115e-06	0.000499414725216473	V	10297399	10298982	+	1350	protein_coding	-	686	506	540	608	875	924	19.7802729819057	15.497881507329	18.5357946628982	20.5765043246511	29.0051318897899	26.9531604224598
ZC101.2	unc-52	15287.707774474	16534.9045406542	14683.1527564596	18338.8054275426	17765.7863779472	17298.3491735169	-0.199321782457463	1.1749729986454e-05	0.000584156875566322	II	14661269	14666943	-	11584	protein_coding	Laminin_G_2	16786	17092	13543	17156	16968	18775	56.4066884340146	61.0084404064915	54.1760762948098	67.6642502109184	65.5499955774507	63.8253037438722
D2096.5	D2096.5	3.64296622768354	0.967406069544475	2.16837521324073	23.5167707744192	16.7522738123029	24.8764542042586	-3.25159630614758	1.18508352512493e-05	0.000587582445636671	IV	8359123	8359716	-	456	protein_coding	-	4	1	2	22	16	27	0.341457834964614	0.0906756641135072	0.203243362531779	2.20424377612151	1.57020262862021	2.33168787831002
T22C1.12	T22C1.12	0	0	0	7.48260888276976	17.7992909255718	11.0562018685594	-6.0628908271373	1.24338331113484e-05	0.000613155997161252	I	7960388	7961460	-	419	protein_coding	-	0	0	0	7	17	12	0	0	0	0.763283373115628	1.81566389872671	1.12781720764717
K11G12.1	nas-11	796.898862305775	704.271618628378	764.352262667358	941.739775102879	937.080316375692	977.552515211791	-0.33451803485404	1.30342564467898e-05	0.00063930925572077	X	6713577	6716394	+	1815	protein_coding	Astacin	875	728	705	881	895	1061	18.7660710951627	16.5848037820566	17.999635313145	22.1769115362873	22.0671865286666	23.0202612495142
F57G4.4	fbxa-191	94.7171219197721	107.382073719437	112.755511088518	156.065842412055	192.651148841483	182.42733083123	-0.758027279463488	1.35535192406315e-05	0.000660026495991779	V	17637982	17640042	-	1177	pseudogene	-	104	111	104	146	184	198	3.43952769017881	3.89943875511409	4.09456806487132	5.66732577581933	6.99587305393744	6.62460855146025
F02D8.4	F02D8.4	1965.38027983527	1908.69217521125	2003.57869703444	2368.78018345968	2444.78495948295	2178.0717681062	-0.249882214527046	1.59276961542701e-05	0.000764780905344242	V	14984906	14987623	+	1509	protein_coding	-	2158	1973	1848	2216	2335	2364	55.6678097384457	54.0621649403268	56.7497490673226	67.0937863363962	69.2465602571923	61.6921244339433
F28B1.2	F28B1.2	0	0	1.08418760662037	16.0341618916495	23.0343764919165	13.8202523356992	-5.6403073614695	1.80155438499958e-05	0.000853796397628632	V	17044786	17049822	+	3105	protein_coding	-	0	0	1	15	22	15	0	0	0.0149241502921886	0.220714791811903	0.317074733702052	0.190239698069309
Y73F4A.2	Y73F4A.2	172.130154258047	149.947940779394	211.416583290971	306.78696419356	285.835671922418	243.236441108306	-0.649368970247207	1.92558844433953e-05	0.000905522854521108	IV	9042387	9043347	-	832	protein_coding	-	189	155	195	287	273	264	8.84260878863891	7.70307204271958	10.8608171852919	15.760150320617	14.6838480192062	12.4954555529947
Y37E11B.10	Y37E11B.10	1433.50721059347	1352.43368522318	1322.70888007685	1659.00128372267	1659.52212453125	1603.14927094111	-0.259272362937256	1.95530865029258e-05	0.000917135260494559	IV	3604932	3605725	-	1909	protein_coding	-	1574	1398	1220	1552	1585	1740	32.0952478128394	30.2800669273921	29.6145488328128	37.1439061690201	37.1555674391547	35.8934177321131
Y6G8.16	Y6G8.16	0.910741556920886	0	0	14.9652177655395	24.0813936051854	12.8989021799859	-5.6140131490838	2.13891252560612e-05	0.000998122709519421	V	17606350	17606922	+	469	protein_coding	-	1	0	0	14	23	14	0.0829982797142132	0	0	1.36381975836012	2.19460090204807	1.17551097015961
K10H10.4	K10H10.4	1048.26353201594	819.39294090417	1008.29447415694	1331.90438113302	1188.36442356024	1192.22710149299	-0.367941065033293	2.16616769159855e-05	0.00100826264543131	II	14500484	14501663	+	841	protein_coding	-	1151	847	930	1246	1135	1294	53.2747305077846	41.6430952460025	51.2434275757888	67.6898936191555	60.3949221513581	60.5912307318063
ZK1320.3	ZK1320.3	2321.48022859134	2247.28429955182	2156.44914956791	2634.94727086106	2602.88454358656	2591.75798802146	-0.218539123238951	2.192242755059e-05	0.00101780308673808	II	9659250	9660442	-	696	protein_coding	-	2549	2323	1989	2465	2486	2813	142.561589699752	138.00523403372	132.427067473077	161.811531747102	159.84256672467	159.159287397236
F17A9.5	F17A9.5	478.139317383465	490.474877259049	534.50449006384	698.020514349807	661.714815585963	609.933803082192	-0.390262375046678	2.26488397537226e-05	0.0010435624498647	V	6111021	6112965	-	1462	protein_coding	Oxidored_FMN	525	507	493	653	632	662	13.9782841468072	14.3389111749179	15.6261059658154	20.4064563091702	19.3450682262019	17.8312631909916
F21C10.7	F21C10.7	2832.40624202395	3159.54822313226	2780.94121098124	3307.31312618423	3503.31926099784	3532.45649700472	-0.237513485301832	2.31106545250986e-05	0.00106215869638526	V	9112790	9122180	+	7900	protein_coding	I-set	3110	3266	2565	3094	3346	3834	15.3241089630828	17.0940384634924	15.045668769093	17.8934878650972	18.9539358060572	19.1115763919406
ZC178.2	ZC178.2	1.82148311384177	0	0	21.3788825221993	21.9873593786475	15.6629526471258	-4.91829172536143	2.34066016522083e-05	0.00107170448179007	V	8705437	8709880	-	4380	protein_coding	-	2	0	0	20	21	17	0.0177745174365142	0	0	0.208620830616731	0.214558509869679	0.152843264270753
T12D8.9	T12D8.9	3100.1642597587	3012.5025005615	3007.53642076489	3702.82245284492	3612.20904077781	3314.09651010067	-0.220050706395935	2.34358263857414e-05	0.00107170448179007	III	13617105	13621449	+	3976	protein_coding	-	3404	3114	2774	3464	3450	3597	33.3261472849669	32.3838008628155	32.3304164957745	39.8046026255387	38.830526523914	35.6258762949568
F17E9.3	F17E9.3	0.910741556920886	0.967406069544475	0	17.1031060177594	15.7052566990339	25.7978043599719	-4.90999240617393	2.36452232955337e-05	0.00107857686062577	IV	8354874	8355458	+	445	protein_coding	-	1	1	0	16	15	28	0.0874745914291371	0.0929170850241782	0	1.64271323703601	1.50845308704526	2.47781862923532
ZK973.6	anc-1	1592.88698305463	1524.63196560209	1618.69209668421	1724.20687541537	1992.47356655077	2054.61084724062	-0.286203869438615	2.55273858458077e-05	0.00115854022973042	I	4321095	4359105	+	25871	protein_coding	CH	1749	1576	1493	1613	1903	2230	2.63159181640658	2.51882842059281	2.67422417298395	2.84854402817318	3.29174460455843	3.39440095186788
F54F11.2	nep-17	18894.2443398807	20276.8312176522	18690.3101505285	22028.8005508742	22573.6889620781	20944.1317396743	-0.17978379210484	2.55887160244085e-05	0.00115854022973042	II	13507819	13516481	+	4895	protein_coding	-	20746	20960	17239	20608	21560	22732	164.977079435353	177.049282009707	163.196406636212	192.346786300216	197.104536707247	182.875886622654
ZK1290.1	ZK1290.1	2.73222467076266	0.967406069544475	0	21.3788825221993	19.8933251521097	14.7416024914125	-3.84754918654115	2.56815906016624e-05	0.00115986708445033	II	7561753	7563094	+	714	protein_coding	-	3	1	0	20	19	16	0.163555433554479	0.0579105081733323	0	1.2797748432791	1.19084695153759	0.882456414573604
C53D6.7	C53D6.7	516.390462774142	415.01720383458	426.085729401804	586.850325234371	665.902884039039	586.90004918936	-0.436041032219128	2.58796919103706e-05	0.00116592804591759	IV	9034843	9037162	-	1019	protein_coding	-	567	429	393	549	636	637	21.6596187796298	17.4075918709919	17.8718530483783	24.6150059724045	27.9308075037977	24.6170916071846
C34D4.14	hecd-1	12627.4316867081	13218.6365342557	12856.2966393043	14189.1643299837	14394.3912732212	14330.6803219644	-0.149082409777004	2.87302073504023e-05	0.00128483177283196	IV	7134347	7144898	-	9037	protein_coding	HECT	13865	13664	11858	13274	13748	15554	59.7224375924996	62.5185877113882	60.8048724999024	67.1087757361757	68.0794128074264	67.7780868208917
F57B9.2	let-711	10026.353800142	11056.4839688238	10208.7105039374	11761.5922195879	12109.7999320684	11622.832214323	-0.181740176219602	3.05959056242295e-05	0.00135827954749317	III	6946749	6958872	+	8622	protein_coding	Not1	11009	11429	9416	11003	11566	12615	49.7029066091742	54.8094951646826	50.6068900910026	58.3048764603827	60.0310209550809	57.6170116871814
F28B1.3	F28B1.3	0	0	0	13.8962736394295	8.37613690615144	9.21350155713281	-5.85419903951669	3.15586602994133e-05	0.00139761969859974	V	17052004	17055349	+	2259	protein_coding	-	0	0	0	13	8	10	0	0	0	0.26292319821418	0.158479946580526	0.174323229306539
F19H6.5	F19H6.5	0	0.967406069544475	1.08418760662037	19.2409942699794	19.8933251521097	16.5843028028391	-4.81705302251668	3.17000746620013e-05	0.00140048320165345	X	12363713	12364904	-	770	protein_coding	-	0	1	1	18	19	18	0	0.0536988348516355	0.0601811515029164	1.0680302783002	1.10423990051668	0.9205624870211
F44F4.4	ptr-8	482.693025168069	365.679494287812	466.200670846757	581.505604603821	595.752737450021	603.484351992199	-0.43833681428076	3.29292349084719e-05	0.0014442952407211	II	10889279	10893277	+	2798	protein_coding	-	530	378	430	544	569	655	7.37343902378913	5.58598387130701	7.12150795661744	8.8828632152805	9.10049711473181	9.21860238124636
C14F11.7	C14F11.7	3.64296622768354	0.967406069544475	3.2525628198611	20.3099383960893	21.9873593786475	19.3483532699789	-2.97107002307589	3.40175742244851e-05	0.00148489152942573	X	6208161	6208563	-	355	protein_coding	-	4	1	3	19	21	21	0.438604993644687	0.116473529114815	0.391601295695033	2.44527120055272	2.64722893867379	2.32949850002053
C12C8.1	hsp-70	229.506872344063	271.841105541998	226.595209783656	361.303114625168	385.302297682966	309.573652319662	-0.534367464750227	3.57035858137894e-05	0.00154738153624323	I	9320361	9322511	-	2013	protein_coding	HSP70	252	281	209	338	368	336	4.87302567454716	5.77189115591076	4.81120353271949	7.67140145251448	8.18096630351154	6.57305090914884
Y43F8C.16	Y43F8C.16	0	2.90221820863343	0	17.1031060177594	14.658239585765	22.1124037371187	-4.19814872399657	3.69410532430207e-05	0.00158968504120791	V	19714213	19715519	-	1122	protein_coding	-	0	3	0	16	14	24	0	0.110556424694544	0	0.651521738396635	0.558387565792748	0.842344759365713
F44D12.4	gipc-2	6295.95638299408	5908.91627277765	6114.81810133886	6879.72439564374	6774.20072284997	6935.92397220958	-0.168508138421135	4.05999882290421e-05	0.00173486507078947	IV	10026411	10027665	-	1157	protein_coding	-	6913	6108	5640	6436	6470	7528	232.581480980625	218.283675126031	225.889978173609	254.146692152975	250.24849931238	256.222783528619
C28C12.7	spp-10	2937.14152106986	2836.4345959044	2725.6476430436	3198.28082532102	3214.34253773561	3398.86072442629	-0.206989992159468	4.39751760341801e-05	0.00187032881566352	IV	8477180	8480639	+	1515	protein_coding	-	3225	2932	2514	2992	3070	3689	82.8626884651752	80.0215429138259	76.8960194431125	90.2299551286809	90.6830884429868	95.8887187846735
R31.1	sma-1	4474.47326915231	4683.2127826648	4283.62523375706	4999.45167781631	5119.91368388507	5189.96542713291	-0.18754940258557	4.469242537108e-05	0.00189201390561653	V	11899564	11916623	+	12986	protein_coding	CH	4913	4841	3951	4677	4890	5633	14.726966511832	15.4139970605198	14.0988227154457	16.4548435107026	16.8513236822467	17.0818870614088
T06D8.1	srap-1	955.367893210009	995.460845561265	931.317154086894	1310.52549861082	1154.85987593563	1109.30558747879	-0.309212258983742	4.59148248325207e-05	0.00193926364327355	II	11203822	11220642	+	11439	protein_coding	-	1049	1029	859	1226	1103	1204	3.56968062348792	3.71948577830198	3.47981633347093	4.89670786743671	4.31507166115837	4.14486051843849
F14D7.10	F14D7.10	17.3040895814968	19.3481213908895	9.75768845958329	38.4819885399587	40.8336674174883	61.7304604327898	-1.59730566576939	4.8182147117328e-05	0.00202099185356958	V	14308485	14308841	+	312	protein_coding	-	19	20	9	36	39	67	2.37050535427357	2.65051941254867	1.3367159612667	5.27168791212277	5.59384686445949	8.45652042475402
K10D11.1	dod-17	645.715763856908	604.628793465297	627.744624233192	764.295050168625	793.638971857849	792.361133913422	-0.323601136466953	5.02190479431412e-05	0.00209678889878845	IV	12976293	12978344	+	1151	protein_coding	-	709	625	579	715	758	860	23.9779938912684	22.4522713052559	23.3106540178499	28.3813143024507	29.4709707959013	29.4235195919187
T05A10.2	clc-4	7.28593245536709	0	1.08418760662037	33.1372679094089	19.8933251521097	16.5843028028391	-3.00286783107397	5.22896910340968e-05	0.0021648998194482	X	10782996	10783907	-	585	protein_coding	-	8	0	1	31	19	18	0.532324009380732	0	0.0792127977046933	2.4210714855675	1.45344397162024	1.21168053847222
C50C3.6	prp-8	7724.90988580295	8073.97105641819	7445.11629466205	8796.3412137589	8704.90027971788	8600.80370358348	-0.167009195873377	5.2324938089261e-05	0.0021648998194482	III	8164377	8172704	+	7397	protein_coding	Mov34	8482	8346	6867	8229	8314	9335	44.635929512419	46.6528682259358	43.019231428323	50.8268539295352	50.2984916383574	49.6970027532432
F40G9.15	F40G9.15	0	1.93481213908895	2.16837521324073	11.7583853872096	21.9873593786475	18.4270031142656	-3.71827538674334	5.60295810605663e-05	0.00230771046508148	III	181561	182981	+	765	protein_coding	-	0	2	2	11	21	20	0	0.108099615256887	0.121148984724825	0.656951086216607	1.22845264474404	1.0295324836692
Y102E9.6	Y102E9.6	0	1.93481213908895	1.08418760662037	18.1720501438694	13.6112224724961	18.4270031142656	-4.08529530073578	5.64796806845757e-05	0.00232100958056479	III	6735885	6736642	-	509	protein_coding	-	0	2	1	17	13	20	0	0.162467987566834	0.091040248835453	1.52592407148544	1.14294710000744	1.54733271121207
K08H10.1	lea-1	5587.39945170963	5738.65280453783	5369.98121559067	6181.70388129393	6197.29429343879	6434.70948750156	-0.172211001906038	5.7829614065664e-05	0.00237114413088114	V	10011871	10028159	+	4979	protein_coding	-	6135	5932	4953	5783	5919	6984	47.963887366118	49.2622908258132	46.097505003683	53.0655721423951	53.1994048455284	55.2374470018927
Y51A2D.1	Y51A2D.1	0	0	0	9.62049713498969	10.4701711326893	8.29215140141953	-5.70510131728422	6.17565908973387e-05	0.00250960079624241	V	18508873	18512632	+	978	protein_coding	Peptidase_C1	0	0	0	9	10	9	0	0	0	0.420441367224515	0.457574385640858	0.362389118101353
F49C12.15	F49C12.15	3772.29152876631	3819.31916256159	3761.04680736605	4177.43364483774	4359.77925965182	4270.45797173106	-0.173971527862111	6.25586161997407e-05	0.00253654335817882	IV	9324442	9327532	+	2721	protein_coding	-	4142	3948	3469	3908	4164	4635	59.2547931555572	59.9934987120829	59.0781621514094	65.6187266170489	68.4829940275173	67.0799438126088
F33H2.5	pole-1	1701.26522832821	1742.2983312496	1683.74335308143	2040.61433674392	1984.09742964462	1948.65557933359	-0.219795150781732	6.39045725322767e-05	0.00258537212954306	I	15005608	15013874	-	6527	protein_coding	DNA_pol_B_exo	1868	1801	1553	1909	1895	2115	11.140513079728	11.4092129932898	11.0257733688835	13.3626963806905	12.9926027984075	12.7605164720751
Y6G8.15	Y6G8.15	0	0	0	2.13788825221993	11.5171882459582	17.5056529585523	-5.84942374577643	6.53781348582309e-05	0.00262750979872969	V	17610036	17610609	-	469	protein_coding	PAN_1	0	0	0	2	11	19	0	0	0	0.194831394051446	1.04959173576212	1.59533631664519
Y53C12B.5	mab-3	46.4478194029652	43.5332731295014	50.9568175111572	89.7913065932371	75.3852321553629	117.9328199313	-1.01238206619065	6.59703167747161e-05	0.00263970607171267	II	9733422	9738011	+	1672	protein_coding	DM	51	45	47	84	72	128	1.18734201703604	1.1128376959385	1.30260518713549	2.29532822968025	1.92706686239753	3.01470755983518
C10H11.1	viln-1	1173.0351253141	1205.38796265242	1220.79524505453	1439.86773787012	1486.76430084188	1367.28363107851	-0.254371201245138	6.59709508221517e-05	0.00263970607171267	I	4747627	4759601	+	3026	protein_coding	-	1288	1246	1126	1347	1420	1484	16.5687167295189	17.0256894029597	17.2433119550755	20.3376353886719	21.0000331725908	19.3124099043341
K10B2.5	ani-2	2865.19293807311	2915.76189360705	2751.66814560249	3159.79883678106	3300.19794102367	3301.19760792069	-0.193876416537274	6.70657259598017e-05	0.00267763946578237	II	6361162	6365304	-	3489	protein_coding	PH	3146	3014	2538	2956	3152	3583	35.0993991868871	35.7188827592372	33.7086893482629	38.7084022331239	40.4283297604501	40.4405759540681
B0228.4	cpna-2	6652.05633175015	6720.56996512547	6466.09488588386	7358.611364141	7284.09805701194	7429.7676556719	-0.153810363080024	7.03880935603304e-05	0.00279195903282998	II	7724903	7752726	+	23845	protein_coding	-	7304	6947	5964	6884	6957	8064	11.9235443501906	12.0463522918859	11.5902159120911	13.1900159259577	13.0564538095348	13.3175607264751
Y48G9A.3	gcn-1	5036.4008097725	5335.24447353778	4989.43136566692	5846.0554256954	5813.0390128691	5658.01130623526	-0.172608826242564	7.08534103101823e-05	0.0028043195759644	III	2151968	2197909	+	8274	protein_coding	-	5530	5515	4602	5469	5552	6141	26.0166604204003	27.560404537009	25.7740291994977	30.1991133259361	30.0285596243453	29.2277291599748
F26C11.4	F26C11.4	0	0	0	4.27577650443986	9.42315401942037	14.7416024914125	-5.71691715096737	8.03082712392305e-05	0.00314959769639002	II	9915390	9916289	-	448	protein_coding	-	0	0	0	4	9	16	0	0	0	0.407928231295214	0.899011103216704	1.40641491072668
C09G5.4	col-39	16210.2889716348	13759.4165271311	16034.0505143086	17674.9911252283	18793.9571831773	17094.7307891042	-0.219470388043117	8.05438640030723e-05	0.00314959769639002	II	10704903	10706020	+	1051	protein_coding	Collagen	17799	14223	14789	16535	17950	18554	659.226748351103	559.556676149386	652.059627187445	718.792055280907	764.297249987044	695.194503426679
W10G11.14	clec-130	0	0	0	5.34472063054983	10.4701711326893	11.9775520242727	-5.68070987548701	8.06539603397093e-05	0.00314959769639002	II	3573556	3574652	+	633	protein_coding	Lectin_C	0	0	0	5	10	13	0	0	0	0.360884375237473	0.706963268810046	0.808744119280429
F38E1.10	F38E1.10	1.82148311384177	0	0	16.0341618916495	18.8463080388407	14.7416024914125	-4.67099589160911	8.06918481574606e-05	0.00314959769639002	V	8374027	8375474	-	897	protein_coding	-	2	0	0	15	18	16	0.0867919580512062	0	0	0.764012740887358	0.898008861184132	0.702423500563604
F43C11.12	F43C11.12	0	0	2.16837521324073	14.9652177655395	18.8463080388407	15.6629526471258	-4.63505861534089	8.10241006758866e-05	0.00314959769639002	II	2365573	2366720	-	585	protein_coding	-	0	0	2	14	18	17	0	0	0.158425595409387	1.09338712251435	1.37694692048234	1.14436495300154
F25B5.4	ubq-1	16053.6414238445	16989.5853933401	16352.801670655	18139.9818200861	18114.4430766657	18212.3285279844	-0.141012664905237	8.10588869017853e-05	0.00314959769639002	III	5940244	5943838	+	2832	protein_coding	ubiquitin	17627	17562	15083	16970	17301	19767	242.285313308271	256.41079872938	246.800309763854	273.772850822365	273.387414129982	274.864724268842
F18E2.3	scc-3	2067.38333421041	2065.41195847745	2015.50476070726	2338.8497479286	2414.42146319815	2324.56644286461	-0.202649466880207	8.57961296826734e-05	0.00329565512040012	V	12763945	12767938	+	3558	protein_coding	-	2270	2135	1859	2188	2306	2523	24.8348674907653	24.81118593433	24.2116654569476	28.0959136167173	29.0037343888557	27.9243324770589
ZK1055.1	hcp-1	3192.1491570077	3242.74514511308	3197.26925192346	3711.3740058538	3735.75706014354	3502.97329202189	-0.184542164525198	8.73655654085993e-05	0.00334889097992711	V	6594194	6599206	+	4664	protein_coding	-	3505	3352	2949	3472	3568	3802	29.2530675636387	29.7167325697824	29.299988454592	34.0112786737526	34.2347266078756	32.1014806467237
F49F1.11	F49F1.11	0	0.967406069544475	0	14.9652177655395	14.658239585765	11.0562018685594	-5.26154871580469	9.47826769800131e-05	0.0036104482759443	IV	4139685	4141407	-	906	protein_coding	-	0	1	0	14	14	12	0	0.0456380826001758	0	0.705994996325493	0.691513078167178	0.521584337752941
C14C10.5	C14C10.5	5060.08009025244	5232.69943016607	4941.72711097563	5629.05976809508	5701.00818174932	5721.58446697948	-0.16242273848811	9.81605152328055e-05	0.00372288794111246	V	12600286	12607305	+	6118	protein_coding	-	5556	5409	4558	5266	5445	6210	35.3504297713676	36.5563727098107	34.5235992454602	39.3254016659149	39.8280433827812	39.9717921996004
F01G12.5	let-2	48218.3009896194	49942.3383402335	45436.1342182463	53074.1448054859	52960.219623369	53372.8931703147	-0.150639916032219	9.83064061603446e-05	0.00372288794111246	X	16380745	16389369	-	5855	protein_coding	Collagen	52944	51625	41908	49651	50582	57929	351.991182243857	364.576568556118	331.681504155738	387.438598898093	386.606950774504	389.619446998737
C39E9.8	C39E9.8	1255.00186543698	1165.72431380109	1198.0273053155	1416.3509670957	1487.81131795515	1398.60953637276	-0.24902180086675	9.83465958355916e-05	0.00372288794111246	IV	13079480	13082737	+	1050	protein_coding	-	1378	1205	1105	1325	1421	1518	51.085994485963	47.4518703972285	48.7667931011966	57.6538566897236	60.5627153858814	56.931675586216
Y18D10A.2	Y18D10A.2	10.0181571261297	8.70665462590028	3.2525628198611	39.5509326660687	25.1284107184543	25.7978043599719	-2.01654625177279	9.93802498033672e-05	0.00374647115271124	I	12807531	12809296	-	696	protein_coding	-	11	9	3	37	24	28	0.615212823341417	0.534673743565853	0.199739166626059	2.4288140667922	1.54313016950607	1.58423748564615
C39E9.6	scl-8	6.3751908984462	3.8696242781779	0	24.5857149005292	25.1284107184543	16.5843028028391	-2.64207233111528	0.000102064512606855	0.00382396118485562	IV	13071754	13072478	+	633	protein_coding	SCP	7	4	0	23	24	18	0.430463431756338	0.261283430241765	0	1.66006812609237	1.69671184514411	1.1197995497729
F40G9.7	F40G9.7	0	0.967406069544475	0	16.0341618916495	20.9403422653786	5.52810093427969	-5.32036824981935	0.000103046645666581	0.00384496747818493	III	165690	166318	+	541	protein_coding	-	0	1	0	15	20	6	0	0.0764290255744164	0	1.26676419330122	1.65437245529301	0.43674252310921
T20D3.1	clec-183	0	1.93481213908895	0	9.62049713498969	18.8463080388407	20.2697034256922	-4.63876141162949	0.000104865582331692	0.0039048518678042	IV	9328010	9328745	+	651	protein_coding	-	0	2	0	9	18	22	0	0.127029501799568	0	0.631630809747429	1.23734861517998	1.3308012058489
C02C2.1	tyr-1	198.541659408753	176.067904657094	195.153769191666	300.3732994369	278.506552129535	246.921841731159	-0.533462943465927	0.000105240348237387	0.00391082564957102	III	7873781	7877106	+	2056	protein_coding	ShTK	218	182	180	281	266	268	4.12738818800612	3.66019198254289	4.05695894859154	6.24431775064348	5.78974033442111	5.13314080257442
W09G10.5	clec-126	11.8396402399715	8.70665462590028	4.33675042648146	27.7925472788591	32.4575305113368	33.1686056056781	-1.88891140980872	0.000108598938286858	0.00401767999743641	II	3519494	3520421	+	610	protein_coding	Lectin_C	13	9	4	26	31	36	0.829574608881243	0.610053976265301	0.30386548627702	1.9473557533306	2.27421970882943	2.32404300002048
F32A5.2	skpo-3	3773.20227032323	3497.17294140328	3684.069487296	4219.12246575603	4403.75397840912	3959.96296925568	-0.199447909461551	0.000111861406775709	0.00412327924854461	II	7245915	7250180	+	3208	protein_coding	An_peroxidase	4143	3615	3398	3947	4206	4298	50.2715767984592	46.5939500471539	49.0840323133792	56.2127137279575	58.672618234206	52.7598491323228
F33E2.6	F33E2.6	0	0	0	7.48260888276976	13.6112224724961	5.52810093427969	-5.61013231789475	0.00011565700832536	0.00424603173823847	I	12587242	12591091	+	2747	protein_coding	-	0	0	0	7	13	6	0	0	0	0.116423637908791	0.211780150674841	0.0860129978165571
F56C3.8	F56C3.8	7.28593245536709	5.80443641726685	8.67350085296292	26.7236031527491	38.7396331909504	21.1910535814055	-1.99545041235727	0.000117185931014924	0.00429352308694437	X	1384361	1384638	-	210	protein_coding	-	8	6	8	25	37	23	1.48290259756061	1.18137436673598	1.76531377741888	5.43904308393619	7.88466034228576	4.31300572622849
T21C9.3	del-6	959.010859437693	757.478952453324	981.189783991431	1148.0459914421	1259.56158726252	1052.18187782457	-0.358779507703789	0.000120511374972806	0.00438892324900963	V	10572918	10575751	+	2017	protein_coding	-	1053	783	905	1074	1203	1142	20.3219045239575	16.0513458207236	20.7918866756605	24.3276505136533	26.6907199918484	22.2962435227548
F26D11.9	clec-217	0.910741556920886	0	0	19.2409942699794	8.37613690615144	11.9775520242727	-5.22309628993311	0.000127501423509405	0.00459761061927393	V	7957277	7958840	-	774	protein_coding	-	1	0	0	18	8	13	0.050292239258354	0	0	1.06251074197823	0.462540309205953	0.661414764217716
ZK945.9	lov-1	1.82148311384177	1.93481213908895	0	13.8962736394295	13.6112224724961	19.3483532699789	-3.59339781379089	0.000128992870114809	0.00464221678129152	II	10109279	10121825	-	9855	protein_coding	-	2	2	0	13	13	21	0.00789978552733962	0.0083912943350095	0	0.0602682399559444	0.0590319709694355	0.083913949011394
F46A8.8	F46A8.8	2.73222467076266	1.93481213908895	1.08418760662037	18.1720501438694	13.6112224724961	18.4270031142656	-3.10152344334754	0.000134968129862951	0.00481404039450948	I	11235882	11236707	-	711	protein_coding	-	3	2	1	17	13	20	0.164245540869055	0.11630971261817	0.0651750867190515	1.09239852656271	0.818227952044707	1.10772482420104
F43E2.8	hsp-4	16703.000153929	16450.7402126038	16937.1787906234	18992.9992327219	18008.6943482256	18153.3621180188	-0.138930353033843	0.000135350362949872	0.00481404039450948	II	7350119	7352518	-	2216	protein_coding	HSP70	18340	17005	15622	17768	17200	19703	322.15992014017	317.294444369173	326.676651877026	366.328387693672	347.343559814813	350.133846394106
B0334.5	B0334.5	612.018326250835	657.836127290243	632.081374659673	777.122379681945	808.297211443614	764.720629242023	-0.305154952783202	0.000141423648254525	0.00500080598072106	II	11497665	11499623	+	1414	protein_coding	-	672	680	583	727	772	830	18.499576959667	19.8845190440709	19.106025969713	23.4902038931977	24.4325305763096	23.1153341762999
B0393.4	B0393.4	448.995587561997	498.214125815405	385.97078795685	575.091939847161	559.107138485608	618.225954483612	-0.39321259927338	0.00014184579550169	0.00500603169192233	III	4759742	4763609	-	2554	protein_coding	-	493	515	356	538	534	671	7.513944103634	8.33761666421928	6.45922366874684	9.62416738642304	9.35666163076388	10.346015404359
K08D12.6	K08D12.6	7819.62700772272	6228.16027572733	7590.39743394918	10398.6884587977	11358.0416447413	9103.86088860293	-0.512140600051608	0.000145613747313134	0.00512908963991397	IV	1720790	1723069	+	2229	protein_coding	-	8586	6438	7001	9728	10848	9881	149.941810091837	119.425341434104	145.546319464951	199.395465864721	217.79111991263	174.567070668878
C41D11.10	C41D11.10	0	0	0	6.41366475665979	12.5642053592272	6.44945108999297	-5.54566729370066	0.000148573203716857	0.00520319899235656	I	4427024	4428026	+	539	protein_coding	-	0	0	0	6	12	7	0	0	0	0.508585846809618	0.996306677157905	0.511423603900611
K04H4.1	emb-9	27183.8139909746	28474.6302509721	24927.6414514154	30352.6684608925	30134.1995369931	30118.0152401114	-0.168940286846583	0.000156758379348415	0.00544802550398321	III	9336877	9344447	-	5615	protein_coding	Collagen	29848	29434	22992	28395	28781	32689	206.922353377509	216.748006922126	189.748437617701	231.043575831575	229.380597123432	229.257402754915
ZK1290.11	ZK1290.11	2.73222467076266	0	0	22.4478266483093	17.7992909255718	7.37080124570625	-4.03053238465564	0.000160344627317042	0.00556206857419535	II	7560925	7561594	-	579	protein_coding	-	3	0	0	21	17	8	0.201690120134539	0	0	1.65707633852564	1.31392603379359	0.544105250436574
F42A10.4	efk-1	1477.22280532568	1416.28248581311	1381.25501083435	1669.69072498377	1664.7572100976	1652.90217934963	-0.221584093966302	0.000167176419062183	0.00578804732866905	III	6164919	6168547	-	2701	protein_coding	-	1622	1464	1274	1562	1590	1794	23.3758923908319	22.4115596266389	21.8572773051947	26.4215462775676	26.3434772735745	26.1558807092272
T28H11.5	ssq-2	8632.00847649616	8286.80039171797	8815.52942943019	9273.09029400395	9467.12873817766	10184.6046212546	-0.168996361521999	0.000168191300791456	0.00581215620121383	IV	4996142	4997553	+	1310	protein_coding	-	9478	8566	8131	8675	9042	11054	281.635464898157	270.372403733675	287.623180160354	302.551961470558	308.88282960881	332.291825838806
F58H7.2	faah-3	615.661292478519	525.30149576265	575.703619115414	742.916167646426	733.95899640152	686.405866006394	-0.332241021374445	0.000168967491022239	0.00582794109866118	IV	940015	945651	-	1821	protein_coding	Amidase	676	543	531	695	701	745	14.4503605676623	12.3295001866103	13.512502699065	17.4371957847444	17.2269594815425	16.1108264897082
R193.2	R193.2	2818.74511867014	3276.60435754714	3162.57524851161	3609.82431387335	3624.77324613703	3487.31033937477	-0.212134121159052	0.000174542583838829	0.00598628568557006	X	1132999	1148343	-	5808	protein_coding	VWA	3095	3387	2917	3377	3462	3785	20.743210728403	24.1126074904815	23.2734646314024	26.5647808804065	26.6747904197779	25.6631976995203
W09C2.3	mca-1	2846.97810693469	2953.49073031928	2853.5817806248	3335.10567346309	3203.87236660292	3247.75929888932	-0.17730621330337	0.00017511625933047	0.00599469281002582	IV	9625923	9632111	-	4701	protein_coding	Cation_ATPase_C	3126	3053	2632	3120	3060	3525	25.8845522015166	26.8529585104389	25.9445924020146	30.3225784181663	29.1294131550666	29.5284304804772
ZK675.1	ptc-1	5469.00304930992	5364.26665562411	5554.29310871613	6045.94797727796	6170.0718484938	5977.71981026777	-0.150861561847372	0.000181074635730048	0.00617549122155226	II	7893229	7900484	+	5039	protein_coding	-	6005	5545	5123	5656	5893	6488	46.3885275018309	45.5001449145238	47.1119647043201	51.2822211817904	52.3350499261913	50.7035043346402
Y43F4B.6	klp-19	2699.43797471351	2613.93119990917	2726.73183065022	3048.62864766562	3186.07307567735	2937.26429641394	-0.189747018148076	0.000181990888907419	0.00618818687760028	III	13302743	13307259	-	3597	protein_coding	Kinesin	2964	2702	2515	2852	3043	3188	32.0759623584107	31.059931571371	32.4002804956833	36.2252063812184	37.8583842280795	34.9019239897432
Y47D7A.19.1	Y47D7A.19	0	0	0	7.48260888276976	7.32911979288251	9.21350155713281	-5.46823927661299	0.000189543874843115	0.00640447692664346	V	4424349	4424703	+	304	protein_coding	-	0	0	0	7	7	10	0	0	0	1.05202543860345	1.03044547503201	1.29538215461668
Y47G6A.11	msh-6	2321.48022859134	2368.21005824488	2320.16147816758	2570.81062329447	2776.6893843892	2659.93789954424	-0.191944446082774	0.000192154007749543	0.00645679931012551	I	3449327	3462171	+	3660	protein_coding	-	2549	2448	2140	2405	2652	2887	27.1100727953627	27.6557802573603	27.0946725263676	30.0217345305134	32.4259713323422	31.0625562086071
R155.2	moa-1	948.081960754642	967.406069544475	905.296651528005	1081.77145562328	1126.59041387737	1169.19334760015	-0.259922707796028	0.000197998594525358	0.00662877496460491	III	1963557	1969902	-	3889	protein_coding	Y_phosphatase	1041	1000	835	1012	1076	1269	10.4196881220341	10.632065527323	9.94946550753409	11.8889733730843	12.3815463639155	12.8497646201955
F35B3.4	F35B3.4	1746.80230617426	1697.79765205055	1773.73092443092	2165.68079949879	2021.7900457223	1909.95887279363	-0.223991116616055	0.000200014190028239	0.0066595965533855	X	17019623	17020805	-	865	protein_coding	-	1918	1755	1636	2026	1931	2073	86.3126457002113	83.8912375453845	87.6432371922009	107.010185918682	99.9002848117574	94.3745052927393
Y73F8A.1	pkd-2	3.64296622768354	0.967406069544475	4.33675042648146	14.9652177655395	18.8463080388407	22.1124037371187	-2.6589667255557	0.000201571553899615	0.00669922508643421	IV	15227883	15237238	-	4475	protein_coding	-	4	1	4	14	18	24	0.0347943626243272	0.00923979951637079	0.0414207701964206	0.142934405959977	0.180003116979255	0.211197948605213
C31H1.1	C31H1.1	367.028847439117	357.940245731456	377.297287103887	478.886968497264	485.815940556783	459.753727700927	-0.369862756193738	0.000204342914450495	0.00676668024875449	IV	5797054	5800208	+	2076	protein_coding	-	403	370	348	448	464	499	7.55648162521402	7.3693632221729	7.76789082693712	9.85944457296179	10.002099981153	9.46552463038207
F57B10.12	mei-2	715.842863739816	671.379812263866	749.173636174673	916.08511607624	877.400340919363	830.136490297666	-0.296268503712601	0.000204778072518915	0.00676880563619587	I	6564746	6565868	-	983	protein_coding	-	786	694	691	857	838	901	31.1251147956961	29.1918447283997	32.574349216843	39.831722637477	38.1496941804033	36.0946443212744
F58F9.8	F58F9.8	0	0	1.08418760662037	12.8273295133196	8.37613690615144	14.7416024914125	-5.08846762169948	0.000206873979019267	0.00682571902565199	IV	6238192	6239437	+	872	protein_coding	-	0	0	1	12	8	16	0	0	0.0531416131390431	0.62873342071189	0.410557568033724	0.722561788997194
Y48G1BL.2	atm-1	981.779398360715	932.579451040874	942.159030153098	1111.70189115436	1131.82549944371	1157.21579557588	-0.251545193374767	0.000211992674083054	0.00696940239877369	I	183364	208467	+	7583	protein_coding	PI3_PI4_kinase	1078	964	869	1040	1081	1256	5.53375131932894	5.25643823469233	5.31043306147256	6.26605306359839	6.37947879254196	6.52258994862665
F54B8.13	nas-40	0	0	0	6.41366475665979	6.28210267961358	11.0562018685594	-5.45491823125357	0.000218224228552761	0.00714320090909098	V	15837524	15839522	-	1104	pseudogene	Astacin	0	0	0	6	6	12	0	0	0	0.248304140788391	0.243210733237369	0.428039320655946
Y49F6B.6	Y49F6B.6	0	0	0	10.6894412610997	11.5171882459582	2.76405046713984	-5.51393548140176	0.000218453694358915	0.00714320090909098	II	3472879	3473289	+	231	protein_coding	-	0	0	0	10	11	3	0	0	0	1.97783384870407	2.13098928169885	0.511423603900611
C32H11.12	dod-24	242.257254140956	240.884111316574	230.931960210138	319.61429370688	322.48127088683	327.079305278215	-0.440134406820703	0.000228651731223595	0.00744996337126021	IV	12940142	12941368	-	1135	protein_coding	-	266	249	213	299	308	355	9.12279064975062	9.07108159128111	8.69630894977384	12.035859567942	12.1438226202891	12.3169728745579
Y25C1A.2	Y25C1A.2	0.910741556920886	4.83703034772238	5.42093803310183	22.4478266483093	15.7052566990339	22.1124037371187	-2.46226725884515	0.000257401948308604	0.00828316745826946	II	3112613	3113337	+	589	protein_coding	-	1	5	5	21	15	24	0.0660886132189576	0.351002570761963	0.393374250061508	1.62894261461179	1.13966319819209	1.60460241088002
T14B4.1	T14B4.1	1565.564736347	1569.13264480114	1643.62841163647	1781.92985822531	1888.81887233715	1852.83516313941	-0.209846876547657	0.000261291127139964	0.00836233854896933	II	6736902	6741516	+	3803	protein_coding	SpoU_methylase	1719	1622	1516	1667	1804	2011	17.5950896888445	17.6351887456223	18.4724327563461	20.0267768855487	21.2280825526898	20.82366836529
C29A12.3	lig-1	1026.40573464984	1073.82073719437	1095.02948268657	1234.63046565701	1367.40434992922	1213.41815507439	-0.256022386741119	0.000261317986302883	0.00836233854896933	V	10814113	10816717	+	2416	protein_coding	DNA_ligase_A_M	1127	1110	1010	1155	1306	1317	18.1580379638178	18.9968518823232	19.3720536108518	21.8417201988199	24.1906092880268	21.4664554006445
Y18D10A.20	pfn-1	3245.88290886604	3124.72160462865	3347.97132924369	3533.92928091954	3714.81671787816	3732.3894807945	-0.176790408811055	0.000261695457166584	0.00836233854896933	I	12922002	12923546	+	701	protein_coding	-	3564	3230	3088	3306	3548	4051	197.907207581716	190.519789100574	204.131718684129	215.469903078661	226.498929245104	227.57037160329
F18G5.5	F18G5.5	0	0	0	6.41366475665979	12.5642053592272	4.60675077856641	-5.4350165623802	0.000264007626164549	0.00839376748379595	X	9256008	9257456	-	873	protein_coding	-	0	0	0	6	12	5	0	0	0	0.314006611031368	0.615130926675958	0.225541910082171
C15A11.6	col-62	5083.75937073238	4206.28159037938	4986.17880284706	5446.27032253027	5787.91060215064	5426.75241715123	-0.22283728448721	0.000264059110802306	0.00839376748379595	I	7403341	7404352	-	951	protein_coding	Collagen	5582	4348	4599	5095	5528	5890	228.481609215628	189.044743564544	224.096003298289	244.774096641747	260.128584367883	243.896894928543
W10G11.12	clec-133	1.82148311384177	0.967406069544475	0	12.8273295133196	8.37613690615144	21.1910535814055	-3.86930252620868	0.000276669203415612	0.00874888437698659	II	3578421	3579031	+	525	protein_coding	Lectin_C	2	1	0	12	8	23	0.148290259756061	0.078758291115732	0	1.04429627211575	0.681916570143633	1.7252022904914
Y69A2AR.19	Y69A2AR.19	2141.153400321	2272.43685735997	2001.41032182119	2407.26217199964	2457.34916484218	2558.58938241578	-0.210305149577832	0.000278190264137172	0.00878176394367965	IV	2488820	2494145	+	4129	protein_coding	Y_phosphatase	2351	2349	1846	2252	2347	2777	22.164078513007	23.523054870719	20.7175326639078	24.9186946500858	25.4371684977213	26.4851532570753
C47D12.1	trr-1	1285.05633681537	1318.57447278912	1445.22207962495	1631.20873644381	1551.67936186455	1571.82336564686	-0.232957862897441	0.000285903455843236	0.00900966227170239	II	11661586	11675925	-	12486	protein_coding	-	1411	1363	1333	1526	1482	1706	4.39891547216066	4.51365242392599	4.94718370287589	5.58384029049557	5.31160086697355	5.38055641963736
T23G4.5	srlf-26	2.73222467076266	0	0	6.41366475665979	23.0343764919165	14.7416024914125	-3.93232808423017	0.00029938208400891	0.00938578265434119	IV	13678951	13680333	+	576	protein_coding	-	3	0	0	6	22	16	0.20274058951024	0	0	0.475916269844417	1.70923098636262	1.09387826389853
ZK6.10	dod-19	6603.78702923334	6381.9778407849	6782.67766701701	6804.89830681604	7824.35888745871	8152.10617775111	-0.205072299276643	0.000308176480868549	0.00964491950244862	V	411779	414760	-	1400	protein_coding	-	7251	6597	6256	6366	7473	8848	201.6098762796	194.838167433931	207.071306091235	207.749689634027	238.873243532033	248.879182602193
C16A11.8	clec-135	0.910741556920886	0	0	6.41366475665979	15.7052566990339	11.9775520242727	-5.01107553623939	0.000309200645118927	0.00965581831653316	II	4257092	4258781	-	654	protein_coding	-	1	0	0	6	15	13	0.0595201730672263	0	0	0.419155613807927	1.02639392008431	0.782775271413627
T23H2.1	npp-12	4823.28728545301	5067.27299227396	4839.81347595331	5435.58088126917	5460.19424569747	5453.47157166691	-0.150391030765334	0.000310426739620113	0.00965581831653316	I	6447309	6453949	+	5919	protein_coding	-	5296	5238	4464	5085	5215	5919	34.8290452969887	36.5908705277424	34.9483812194533	39.2504284992821	39.4281620519091	39.3796175003471
F15G9.4	him-4	3556.44577977606	3628.74016686133	3597.33447876637	3946.54171359799	3962.9597737229	4150.68245148833	-0.161995740939959	0.000313881708963803	0.00973994160162169	X	9717626	9753764	+	15906	protein_coding	I-set	3905	3751	3318	3692	3785	4505	9.55656886654076	9.75083199653798	9.66644138870495	10.6048004120141	10.6489175817826	11.1533494806402
R07G3.3	npp-21	4787.7683647331	4894.1073058255	4835.47672552683	5468.71814917858	5379.57392797576	5245.24643647571	-0.148507949313242	0.00032639220711494	0.0100938173068122	II	7599657	7608014	+	6143	protein_coding	-	5257	5059	4460	5116	5138	5693	33.3118993290938	34.0517747429768	33.6438402232322	38.0497498138218	37.429510258301	36.4948986536669
F37A4.4	F37A4.4	909.830815363965	909.361705371807	831.57189427782	1145.90810318988	996.760291832021	1066.00213016027	-0.274280260230554	0.000327399017204511	0.0101078214347098	III	6713583	6718021	+	3600	protein_coding	WSN	999	940	767	1072	952	1157	10.8020186091056	10.7964490737816	9.87288507391872	13.6048597672857	11.8340938110343	12.656171513306
R10E4.4	mcm-5	1703.08671144206	1730.68945841507	1822.51936672883	2101.54415193219	2008.17882324981	1952.34097995644	-0.205949477602353	0.000332458184189458	0.0102121751325267	III	4288260	4291266	-	2439	protein_coding	MCM	1870	1789	1681	1966	1918	2119	29.8450107657878	30.3287232362334	31.93795697861	36.8276068492644	35.1914662928522	34.2129600177267
T21B6.3	T21B6.3	1267.75224723387	1235.37755080829	1125.38673567194	1414.21307884348	1458.49483878362	1405.98033761847	-0.236270200844637	0.000339164442389172	0.0103658197920148	X	10945154	10948970	-	2847	protein_coding	TSP_1	1392	1277	1038	1323	1393	1526	19.0324063627905	18.54637419082	16.895113154275	21.2311814543027	21.8959710072134	21.107585635943
Y43C5A.1	nspd-7	1234.96555118472	1196.68130802652	1330.29819332319	1411.00624646515	1450.11870187747	1597.62117000683	-0.24703260193722	0.000353451849969026	0.0107127615523835	IV	10268882	10269228	-	353	protein_coding	-	1356	1237	1227	1320	1385	1734	149.529512635042	144.894060078851	161.072379967253	170.844503441033	175.580235858955	193.43982080907
K07E1.1	K07E1.1	1581.95808437158	1199.58352623515	1435.46439116536	1794.75718773863	1774.69400699084	1609.5987220311	-0.295604678925718	0.000354098746233127	0.0107145700228352	II	4550894	4552175	+	949	protein_coding	-	1737	1240	1324	1679	1695	1747	71.248469508981	54.0270258338688	64.6506642088442	80.8325479858825	79.9289393910123	72.4933527640741
F01G10.5	F01G10.5	412.565925285161	389.864646026423	432.590855041526	508.817404028343	496.286111689473	577.686547632227	-0.360455765200106	0.00035525098231713	0.010731638118143	IV	10228100	10231060	-	2553	protein_coding	-	453	403	399	476	474	627	6.90699785085883	6.52694298582491	7.2422464458445	8.51839791101076	8.30860450843337	9.67137492076679
Y108G3AL.7	arid-1	1688.51484653132	1799.37528935272	1732.53179537934	2001.06340407786	2050.05950778056	1947.73422917788	-0.200311492647028	0.00035672406272018	0.0107583260304007	V	186305	200686	+	5193	protein_coding	ARID	1854	1860	1598	1872	1958	2114	13.8973930611941	14.8098346378803	14.2596764256265	16.469837220543	16.8731017301932	16.0309091846204
F11E6.3	F11E6.3	12887.9037719875	11054.5491566847	12980.9782140656	16222.2960578448	16951.207063824	14338.0511232101	-0.363710680707289	0.00035822163246474	0.0107856632111413	IV	17470510	17471920	-	1308	protein_coding	-	14151	11427	11973	15176	16190	15562	421.13498453716	361.226889223411	424.176356075842	530.092132929091	553.910585538832	468.521106682264
F58F9.6	F58F9.6	0.910741556920886	0	0	11.7583853872096	10.4701711326893	10.1348517128461	-4.9332396101915	0.000367357902623003	0.0110425243678078	IV	6235977	6237543	-	876	protein_coding	-	1	0	0	11	10	11	0.0444362935912854	0	0	0.573707284196009	0.510853594927807	0.494492913817143
C35D10.2	gipc-1	4458.99066268466	4349.45768867196	4358.43417861387	4749.31875230658	4868.62957670052	5035.17860097308	-0.154485923974338	0.000372727329573416	0.0111854981174285	III	4870778	4872049	+	1171	protein_coding	-	4896	4496	4020	4443	4650	5465	162.752042560623	158.754116438577	159.08175607355	173.348945127412	177.703760339789	183.782758018272
Y44E3B.2	tyr-5	20.9470558091804	22.2503395995229	6.50512563972219	41.6888209182886	49.2098043236397	44.2248074742375	-1.42489129994775	0.00037334396707589	0.0111856059495348	I	3259871	3264254	+	1578	protein_coding	-	23	23	6	39	47	48	0.567365299922191	0.602665630685972	0.176195766757588	1.12917016115177	1.33288112866715	1.19785908746303
ZK742.1	xpo-1	5598.32835039268	5724.14171349466	5469.72647539974	6276.83990851772	6289.43179940646	6036.68622023342	-0.147330363068226	0.000376691609884459	0.0112674018261506	V	7805064	7814571	+	4312	protein_coding	-	6147	5917	5045	5872	6007	6552	55.4914910747062	56.7385724673441	54.2167695236095	62.2170019263766	62.3418146842452	59.8365616563715
Y102A5C.5	Y102A5C.5	298.72323067005	273.775917681086	286.225528147777	340.993176229079	406.242639948345	395.259216800998	-0.412449939763776	0.000392156991195394	0.0116916608845607	V	16928328	16928999	+	506	pseudogene	-	328	283	264	319	388	429	25.2327892588871	23.1255199654543	24.1771234733455	28.8032803314534	34.314823453127	33.3870670111638
T07F10.1	anp-1	2604.72085279373	2779.35763780128	2502.3049960798	2995.18144136012	3038.44366270643	2939.10699672537	-0.185543556603921	0.000404563488230115	0.012017941553389	V	12859381	12863833	+	3337	protein_coding	-	2860	2873	2308	2802	2902	3190	33.3619755804204	35.5987711858365	32.0502053356077	38.3631013658943	38.9172157043127	37.6448845747999
F08H9.2	F08H9.2	1350.62972891367	1187.00724733107	1427.87507791902	1542.48637397668	1591.46601216877	1568.137965024	-0.246642862020613	0.000414644131491921	0.0122814877897241	V	14460626	14461134	+	509	protein_coding	-	1483	1227	1317	1443	1520	1702	113.413643408227	99.6741103722528	119.900007716292	129.524025597264	133.636891693178	131.678013724147
C29F4.1	col-125	33004.363281256	34017.8670294619	32510.4495721183	37752.9686459518	35326.3574016937	35981.4876310708	-0.131833098006577	0.000415306257056878	0.0122814877897241	IV	11225505	11226519	+	945	protein_coding	Collagen	36239	35164	29986	35318	33740	39053	1492.74742313886	1538.586971552	1470.40830360229	1707.52109900852	1597.76840810043	1627.39915581064
W10G11.15	clec-129	0	0	0	6.41366475665979	7.32911979288251	7.37080124570625	-5.28062269069559	0.000430024604053472	0.012655207944451	II	3571491	3572883	+	636	protein_coding	Lectin_C	0	0	0	6	7	8	0	0	0	0.43101850853834	0.492539975486999	0.495341100633296
Y4C6B.6	gba-4	1560.10028700548	1733.5916766237	1486.42120867652	1802.2397966214	1867.87853007177	1932.99262668646	-0.228992199706934	0.000445016732065611	0.01301246040588	IV	5344591	5350929	-	1693	protein_coding	Glyco_hydro_30	1713	1792	1371	1686	1784	2098	39.3860418946012	43.7659777210163	37.5259516875864	45.4990571600342	47.1561621084264	48.8000221593196
ZK1025.8	ZK1025.8	10.9288986830506	1.93481213908895	13.0102512794444	14.9652177655395	71.1971637022872	23.9551040485453	-2.09538453738794	0.000453205007292335	0.0132095504202171	I	11469462	11471584	+	906	protein_coding	-	12	2	12	14	68	26	0.515578717694914	0.0912761652003516	0.613768035195306	0.705994996325493	3.35877780824058	1.13009939846471
T13A10.11	sams-5	1071.03207093896	1013.84156088261	1031.06241389597	1236.76835390923	1183.12933799389	1241.05865974579	-0.232413149520654	0.000455341698177759	0.013250661283814	IV	6277435	6279521	-	1494	protein_coding	-	1176	1048	951	1157	1130	1347	30.6406982508005	29.0045594189262	29.4972234344314	35.3821766560636	33.8476410004778	35.5049161800318
F07A11.3	npp-5	1306.00339262455	1295.35672712005	1269.58368735245	1518.96960320226	1559.00848165744	1429.93544166701	-0.218701210117113	0.000459653782237499	0.0133396973852915	II	11596767	11599809	-	2606	protein_coding	-	1434	1339	1171	1421	1489	1552	21.4198622519859	21.2452454708679	20.8225398601821	24.9127374777805	25.5694182077672	23.4524813355866
Y17G7B.23	Y17G7B.23	9.10741556920886	6.77184248681133	8.67350085296292	35.2751561616288	21.9873593786475	25.7978043599719	-1.75644407567624	0.000459863512843822	0.0133396973852915	II	11999260	12001422	+	820	protein_coding	-	10	7	8	33	21	28	0.474709672999585	0.352971609573555	0.452092552753616	1.83866188154526	1.14605643076731	1.34466986586551
C54D2.4	sul-3	175.773120485731	140.273880083949	170.217454239397	240.512428374742	232.437799145702	222.966737682614	-0.516502054857415	0.000464721362858207	0.0134378858743437	X	7827085	7834535	-	2076	protein_coding	Sulfatase	193	145	157	225	222	242	3.61886092721168	2.88799369517587	3.50447948226761	4.95172997525983	4.78548749098269	4.59049491092678
K12H6.5	K12H6.5	0	0	0	4.27577650443986	9.42315401942037	7.37080124570625	-5.27824201676693	0.00047951511095943	0.0137783192355366	II	2825662	2826598	-	591	protein_coding	-	0	0	0	4	9	8	0	0	0	0.309224784467438	0.681483881964608	0.533057428092684
K04H8.3	K04H8.3	9.10741556920886	11.6088728345337	5.42093803310183	27.7925472788591	32.4575305113368	25.7978043599719	-1.70586767829497	0.000484052535633371	0.0138650275748296	I	14255684	14257005	+	704	protein_coding	-	10	12	5	26	31	28	0.552928880482472	0.704797207427715	0.329115672281574	1.68733950217566	1.97055969088914	1.56623478694562
C03B8.4	lin-13	2927.12336394373	3122.78679248957	2942.48516436767	3336.1746175892	3355.68984802692	3404.38882536057	-0.167114374386715	0.00049479631208066	0.0141063336097246	III	7700134	7709472	-	7238	protein_coding	-	3214	3228	2714	3121	3205	3695	17.2849937689548	18.4404083937318	17.3757069339271	19.70048758023	19.8157272181184	20.1033001746038
C53C9.2	clik-2	2309.64058835137	2153.445910806	2219.33203075189	2630.67149435662	2438.50285680334	2537.39832883438	-0.186551044523059	0.000545185034101519	0.0152732418031221	X	7686646	7689219	-	1856	protein_coding	-	2536	2226	2047	2461	2329	2754	53.1879449997898	49.5909897157329	51.1082592604428	60.5808589700229	56.1554713246817	58.4329022607521
C26F1.2	cyp-32A1	218.577973661013	173.165686448461	205.995645257869	286.477025797471	254.42515852435	291.146649205397	-0.477591287915587	0.000545735636067062	0.0152732418031221	V	7781811	7784591	+	1688	protein_coding	p450	240	179	190	268	243	316	5.5345298368672	4.38466256374462	5.21593747919234	7.2537759422732	6.44220278703155	7.37201370267161
F31C3.3	F31C3.3	2468.1096192556	2577.16976926648	2527.24131103207	2877.59758748803	2895.00231818859	2758.52236620556	-0.171722871271627	0.000548210737437229	0.015317998645145	I	15041432	15050702	-	6875	protein_coding	-	2710	2664	2331	2692	2765	2994	15.3439976049408	16.0220139570128	15.7116135851694	17.8897445015902	17.9979480206318	17.1494654248784
F16G10.10	F16G10.10	0	0.967406069544475	1.08418760662037	8.55155300887972	13.6112224724961	14.7416024914125	-4.22436795725322	0.000550319699968901	0.0153534147486736	II	2389582	2390994	-	580	protein_coding	-	0	1	1	8	13	16	0	0.0712898324754471	0.0798956666504234	0.630178784897435	1.00303461017894	1.08633427587164
W06H3.1	immt-2	2921.6589146022	2938.01223320657	3033.55692332378	3259.21064050928	3430.02806306901	3277.24250387214	-0.164605352353769	0.00055924382777211	0.0155311459384017	V	16789330	16792772	+	2101	protein_coding	-	3208	3037	2798	3049	3276	3557	59.4360912615797	59.7687712099957	61.7124624783309	66.3029965961638	69.7779812583314	66.6698236310017
Y48G1C.8	Y48G1C.8	1638.42406090067	1657.16659712969	1580.74553045249	1840.72178516136	1838.56205090024	1897.98132076936	-0.193628875099367	0.000565415845897903	0.0156499636100131	I	101213	108161	-	3091	protein_coding	-	1799	1713	1458	1722	1756	2060	22.6555229833558	22.9146878543046	21.8579655600984	25.4528212230735	25.4229572151171	26.2445849403801
H05L14.1	H05L14.1	925.31342183162	915.166141789074	835.908644704302	1039.01369057889	1117.16725985795	1037.44027533315	-0.253311964047482	0.000565538660227079	0.0156499636100131	I	7972473	7977053	-	2505	protein_coding	Pkinase	1016	946	771	972	1067	1126	15.7880288530704	15.6148923283945	14.2625725400145	17.7280235416057	19.0615077185733	17.7011773674215
F23D12.11	F23D12.11	529.140844571035	463.387507311804	519.325863571155	628.53914615266	639.727456207316	609.933803082192	-0.312668491035025	0.000567810802906316	0.0156499636100131	X	14423873	14424749	-	376	protein_coding	-	581	479	479	588	611	662	60.1492506410804	52.6748437721508	59.033548161757	71.4481957451533	72.7200092379734	69.3332627266749
F14D2.7	F14D2.7	0	0	0	7.48260888276976	12.5642053592272	1.84270031142656	-5.32388574505643	0.000569586960466647	0.0156752393373672	II	3337968	3338656	-	496	protein_coding	-	0	0	0	7	12	2	0	0	0	0.6447897849505	1.08268003828248	0.158788780243335
C05D11.1	C05D11.1	4139.32037620543	4321.40291265517	4062.45096200651	4572.94297149843	4704.2478899173	4639.91938417208	-0.152071660098736	0.000571279219798461	0.0156981335006668	III	6436608	6439958	+	3108	protein_coding	-	4545	4467	3747	4278	4493	5036	56.9239215026433	59.4279200023606	55.8668135472005	62.8870981434568	64.6928029910334	63.8081575713474
C27A2.1	smc-5	2847.88884849161	2730.01992825451	2864.42365669101	3051.83548004395	3285.5397014379	3170.3658858094	-0.171661536978493	0.000584412189845568	0.0160107880118952	II	5062129	5067129	+	3398	protein_coding	SMC_N	3127	2822	2642	2855	3138	3441	35.8217204510052	34.3391248388795	36.0297009265576	38.3870309708528	41.3266426384317	39.8779469743067
VF13D12L.1	inos-1	2073.75852510886	1952.22544834075	1683.74335308143	2348.47024506359	2133.82087684208	2267.44273321039	-0.240102815240168	0.000599022770144342	0.0163616105425957	II	11698317	11700307	-	1722	protein_coding	-	2277	2018	1553	2197	2038	2461	51.4720916866693	48.4555583754717	41.7916508587122	58.2906227093064	52.9628799524666	56.279464964201
F13C5.5	F13C5.5	142.986424436579	128.665007249415	134.439263220925	213.788825221993	179.039926368987	198.090283478355	-0.540235921411474	0.000609528475793055	0.0165460968432011	X	604927	608492	-	798	protein_coding	-	157	133	124	200	171	215	7.6584114413492	6.89135047262655	7.20062198684017	11.450617018813	9.58945176764484	10.6097966949557
ZK370.4	ZK370.4	3076.48497927875	3254.35401794761	3115.95518142693	3634.41002877388	3491.80207275188	3457.82713439194	-0.163739633958379	0.000610299417706586	0.0165460968432011	III	8725323	8731373	-	4332	protein_coding	cNMP_binding	3378	3364	2874	3400	3335	3753	30.3538043818544	32.1087299029303	30.7432328377017	35.8585111904935	34.4514853055815	34.1162752721151
K02E11.1	ent-3	608.375360023152	625.911726995275	550.767304163146	738.640391141986	722.441808155561	721.417171923499	-0.288326323524586	0.000625881452079737	0.0169433723659449	V	14232279	14236052	-	2282	protein_coding	-	668	647	508	691	690	783	11.3946963401513	11.7231474735917	10.315713944733	13.8345230834352	13.5311282610939	13.511937117779
C10H11.9	let-502	3580.125060256	3472.98778966467	3628.77591935836	4086.5733941184	3979.7120475352	3850.3223007258	-0.157612895623066	0.000633711134461586	0.0171299160879794	I	4738250	4744321	-	4287	protein_coding	Pkinase	3931	3590	3347	3823	3801	4179	35.6936938217943	34.625539813477	36.1787408075113	40.7429620627618	39.6775590050115	38.3875487599604
T06E4.3	atl-1	1643.8885102422	1703.60208846782	1779.15186246402	1983.9602980601	1975.72129273847	1905.35212201507	-0.194569214061701	0.00063671225780821	0.0171855796685926	V	9634861	9638781	-	7763	protein_coding	PI3_PI4_kinase	1805	1761	1641	1856	1887	2068	9.05085388389394	9.3796224518578	9.79558129647559	10.92320717452	10.8778451972022	10.4904095054383
F15H10.1	col-12	12814.1337058769	13065.7863752677	12794.4979457269	14012.7885491755	13732.6764576353	14338.9724733658	-0.121991047648011	0.000644518118363931	0.0173017224375107	V	10423907	10425016	-	1084	protein_coding	Collagen	14070	13506	11801	13109	13116	15563	505.250496426699	515.172949169525	504.476274946638	552.51244706041	541.467863278603	565.373604389208
F35A5.1	F35A5.1	2109.27744582877	1980.28022435754	1885.40224791282	2373.05595996412	2318.09588877741	2184.52121919619	-0.201094701401267	0.000649293803959197	0.0173964974259024	X	3807466	3816434	+	7153	protein_coding	-	2316	2047	1739	2220	2214	2371	12.6035318633716	11.8327368243813	11.2658139657417	14.1796834096522	13.8512813733128	13.0531347816752
C07A9.9	C07A9.9	336.974376060728	312.472160462865	311.161843100045	408.336656174007	396.819485928924	433.955923340955	-0.367171786242104	0.000650416046384694	0.0174010134638345	III	9663294	9667529	-	944	protein_coding	-	370	323	287	382	379	471	15.2570884309401	14.1477089152015	14.0883820663448	18.4881371268373	17.9666776409334	19.6480930536689
C39H7.1	C39H7.1	2314.19429613597	2211.49027497867	2188.97477776652	2539.81124363728	2659.42346770308	2436.97116186163	-0.184606222247468	0.000654723613555635	0.0174806988097025	IV	5631739	5633370	+	1202	protein_coding	Pkinase	2541	2286	2019	2376	2540	2645	82.2890656285687	78.6370741119349	77.8364588693668	90.311645163421	94.56486546241	86.6548155477687
T05A7.6	T05A7.6	1428.04276125195	1359.20552770999	1341.14006938939	1668.62178085766	1587.2779437157	1530.36260863976	-0.212014122267501	0.00065591643507629	0.0174806988097025	II	4668644	4671790	-	2402	protein_coding	Pkinase	1568	1405	1237	1561	1516	1661	25.4106040447938	24.1857137736227	23.8642568671993	29.6914689982535	28.2440361249645	27.2312842081917
W08E12.2	W08E12.2	25.5007635937848	17.4133092518006	23.852127345648	51.3093180532783	48.1627872103708	48.8315582528039	-1.15090596625138	0.000657226755642656	0.0174806988097025	IV	3305898	3306638	+	460	protein_coding	-	28	18	22	48	46	53	2.36942045479793	1.61796924139928	2.21623631839001	4.76743950313711	4.47507749156759	4.53721679895303
W01F3.1	mnr-1	1105.64025010196	1091.23404644617	1062.50385448796	1243.18201866589	1318.19454560558	1242.90136005722	-0.22226067629264	0.000673786017343334	0.0178690402215792	V	20654652	20659719	+	1831	protein_coding	-	1214	1128	980	1163	1259	1349	25.8090652800452	25.472779901003	24.8021283037142	29.0197158359309	30.770740370746	29.013164395395
E01A2.2	E01A2.2	3822.38231439696	3582.30467552319	3518.18878348309	4070.53923222675	4130.48251184593	4013.40127828705	-0.160553689371008	0.000707021399107375	0.0185616006447671	I	4132500	4135239	+	2323	protein_coding	-	4197	3703	3245	3808	3945	4356	70.3285548004732	65.911332243141	64.7316548440646	74.8944291581936	75.9973340690235	73.8431398327644
T25B9.6	T25B9.6	571.945697746316	599.791763117575	512.820737931433	711.916787989237	666.949901152308	695.619367563527	-0.298776469069736	0.000724795882117565	0.018925444086895	IV	10758137	10760723	+	1875	protein_coding	-	628	620	473	666	637	755	13.0376796377529	13.6724393376911	11.6899078340678	16.2283640686787	15.2033299313523	15.8568593134731
F59A6.5	F59A6.5	881.597827099417	743.935267479701	814.224892571895	1008.0143109217	1007.23046296471	931.485007426127	-0.271013266950315	0.000725029344335176	0.018925444086895	II	4999524	5003808	+	4028	protein_coding	CNH	968	769	751	943	962	1011	9.35465615789848	7.89391536263627	8.63976029781317	10.6960645671488	10.6877471372592	9.88401025145255
T12A2.5	T12A2.5	0	0	0	7.48260888276976	6.28210267961358	5.52810093427969	-5.14763304772839	0.000756625901045671	0.0195543855389225	III	6233630	6239336	-	3073	protein_coding	-	0	0	0	7	6	6	0	0	0	0.104072806161877	0.0873754147393607	0.0768882866912081
F10G7.10	F10G7.10	1511.83098448867	1577.83929942704	1613.2711586511	1775.51619346865	1899.28904346984	1737.66639367525	-0.202900725650736	0.000758068137846213	0.0195639480101018	II	4718646	4726262	-	6303	protein_coding	zf-UBR1	1660	1631	1488	1661	1814	1886	10.2518611278286	10.6994694153773	10.9397360218914	12.039934114598	12.8792488810148	11.7832712368165
F37D6.1	mus-101	1245.89444986777	1222.80127190422	1202.36405574199	1374.66214617742	1441.74256497132	1425.32869088845	-0.208234371280515	0.000770098671670271	0.0197904512159095	I	10479301	10484969	-	3674	protein_coding	BRCT	1368	1264	1109	1286	1377	1547	14.4940207616771	14.225367987044	13.9876131472198	15.9920302150006	16.7724052963761	16.5814557085022
R09E10.8	R09E10.8	2.73222467076266	1.93481213908895	2.16837521324073	12.8273295133196	9.42315401942037	23.033753892832	-2.72992618255011	0.000773117649626042	0.0198122256110629	IV	10310116	10310413	-	252	protein_coding	-	3	2	2	12	9	25	0.463407061737691	0.32815954631555	0.367773703628933	2.17561723357448	1.59824196127414	3.90670808535189
C29F9.5	C29F9.5	0	0	0	7.48260888276976	8.37613690615144	3.68540062285312	-5.16284037909178	0.00077725080732546	0.0198720776436496	III	117707	118767	+	681	protein_coding	zf-TAZ	0	0	0	7	8	4	0	0	0	0.469626627511671	0.525706606938924	0.231304654921275
T05H10.1	T05H10.1	3490.87238767775	3584.23948766228	3757.79424454619	3970.05848437241	4135.71759741227	3978.38997236995	-0.158150637742229	0.000777631450047454	0.0198720776436496	II	8042589	8047446	+	4400	protein_coding	UCH	3833	3705	3466	3714	3950	4318	33.910022382229	34.8169820469291	36.5028774440939	38.5647932989563	40.1739911174818	38.6457246287497
ZC328.5	ZC328.5	1.82148311384177	1.93481213908895	0	20.3099383960893	10.4701711326893	8.29215140141953	-3.3248857507648	0.000789694857837339	0.0201290830804097	I	6405862	6406936	-	596	protein_coding	-	2	2	0	19	10	9	0.130624809348879	0.13875202293879	0	1.45649542985942	0.750851928115368	0.594658653528731
F53F8.4	F53F8.4	300.544713783892	273.775917681086	335.013970445693	376.268332390708	422.994913760648	388.809765711005	-0.387565748160145	0.000789894962488949	0.0201290830804097	V	20690588	20691685	-	953	protein_coding	-	330	283	309	352	404	422	13.4791644820239	12.2786076626651	15.0250801438498	16.8753017739586	18.9709476032876	17.4377739613289
F42A9.1	dgk-4	2011.82809923824	2045.09643101702	2027.43082438008	2262.9547149748	2363.11762464797	2245.33032947327	-0.175308696360058	0.000803876244492608	0.0203998970194883	IV	8631334	8644004	+	4806	protein_coding	SAM_1	2209	2114	1870	2117	2257	2437	17.8917937469411	18.187659050103	18.030553485029	20.1251384421599	21.0159173917354	19.968399469069
T22H9.3	wago-10	642.072797629224	609.465823813019	584.377119968377	771.777659051395	697.313397437107	765.641979397737	-0.282766502219323	0.000812731390150264	0.0205674021424157	V	343460	347623	+	3168	protein_coding	Piwi	705	630	539	722	666	831	8.66255246089205	8.22263408665668	7.88414877154526	10.41247111599	9.4078333629546	10.3296913329509
H19N07.2	math-33	5213.99541337207	5447.46357760494	5216.02657545058	6044.87903315185	5679.02082237067	5831.22513550936	-0.144784089702373	0.000817878551913557	0.0206404039532708	V	11113914	11118820	+	4205	protein_coding	UCH	5725	5631	4811	5655	5424	6329	52.997016882201	55.3700754026541	53.0176623800258	61.4424315274999	57.7237106165579	59.270772689583
F27C8.6	trcs-1	1930.77210067228	1854.51743531676	1888.65481073268	2134.6814198416	2219.67628013013	2084.09405222344	-0.181821682144377	0.000834718389040653	0.0210362869149665	IV	9587115	9588834	-	1518	protein_coding	Abhydrolase_3	2120	1917	1742	1997	2120	2262	54.3633264520737	52.2162800633403	53.1774609729393	60.1046508065961	62.4977884197845	58.6802995953788
F47C12.7	F47C12.7	0	0	0	4.27577650443986	8.37613690615144	6.44945108999297	-5.13618414555592	0.000839952114270948	0.0211098709049418	IV	3993884	3995436	-	558	protein_coding	-	0	0	0	4	8	7	0	0	0	0.327512271720889	0.641588170834063	0.49400953853482
C31A11.5	oac-6	255.918377494769	269.906293402909	261.289213195508	385.888829525697	330.857407792982	324.315254811075	-0.402091213979109	0.00085207291637114	0.0213850377332983	V	16302748	16306156	+	2184	protein_coding	-	281	279	241	361	316	352	5.00836093647273	5.28210654357914	5.1134689946869	7.55190212808064	6.47492897131575	6.34689805866399
C31C9.1	tag-10	1534.59952341169	1484.96831675077	1462.56908133087	1811.86029375639	1704.54386040182	1642.76732763678	-0.201751583912477	0.000918307819842084	0.0228587237119218	II	13632655	13636961	+	1539	protein_coding	PD40	1685	1535	1349	1695	1628	1783	42.6189964381759	41.2406353819951	40.6185623785733	50.319100343784	47.3387014702537	45.6230396381539
C50F4.8	C50F4.8	910.741556920886	843.578092642782	890.11802503532	1013.35903155225	1051.20518172201	1047.575127046	-0.23505287973572	0.00092294597493819	0.0229428777366788	V	9517241	9518875	-	1341	protein_coding	-	1000	872	821	948	1004	1137	29.027735410862	26.8870586672499	28.3704090571205	32.2984249709177	33.504681592348	33.3889821759095
Y54E5B.1	smp-1	769.576615598148	755.544140314235	778.446701553422	917.15406020235	972.678898226836	858.698345124778	-0.253991306516696	0.000976313478191174	0.0240727239501029	I	14807467	14812446	+	2546	protein_coding	Sema	845	781	718	858	929	932	12.919337487094	12.6837660309222	13.0682448624911	15.3968072720129	16.3289355446437	14.4154766340626
Y43H11AL.3	scc-2	3331.4926152166	3484.5966624992	3620.1024185054	3881.33612190528	3922.12610630541	3821.76044589869	-0.156130337567794	0.000980440035964437	0.0241418473633024	II	240717	255182	-	7009	protein_coding	-	3658	3602	3339	3631	3746	4148	20.3155963296139	21.2492319038957	22.0755522825714	23.6685675099568	23.9173067247998	23.3052722772777
F47B7.7	marg-1	184.88053605494	147.04572257076	137.691826040786	227.685098861423	212.544473993593	229.416188772607	-0.508202549304473	0.000987505717249197	0.0242830583786103	X	3779974	3781118	-	1671	protein_coding	-	203	152	127	213	203	249	4.72891515065895	3.76116794197212	3.52191191231011	5.82377970423617	5.43650946013298	5.86805790400145
C05C10.2	C05C10.2	1675.76446473443	1582.67632977476	1583.99809327235	1882.41060607965	1865.78449584523	1781.89120114949	-0.190524028288176	0.000999535503758019	0.0245372535999771	II	9922248	9930830	+	4985	protein_coding	-	1840	1636	1461	1761	1782	1934	14.3679429211991	13.5698086738821	13.5811414255237	16.1397193409865	15.9971676829959	15.2778696581086
K08E4.1	spt-5	4123.83776973777	4333.97919155925	4060.28258679327	4636.01067493892	4786.96224186555	4494.34605956939	-0.152419767906311	0.00100053253745385	0.0245372535999771	IV	12051484	12055971	+	4061	protein_coding	KOW	4528	4480	3745	4337	4572	4878	43.4025616217814	45.6142577454326	42.7336561269108	48.7930782522193	50.3818130791604	47.3020867192054
C28H8.3	C28H8.3	8779.54860871734	8930.12542796505	8616.03890981204	9437.70768942488	9536.23186765341	9667.72718389946	-0.121619514624433	0.00100626733183811	0.0246447701164002	III	5908698	5914734	+	5458	protein_coding	DEAD	9640	9231	7947	8829	9108	10493	68.7520158139817	69.9311720917724	67.471583082655	73.9060123964475	74.6775481736857	75.7072785692821
ZK1248.1	nep-25	5.46444934152531	9.67406069544475	4.33675042648146	29.930435531079	20.9403422653786	19.3483532699789	-1.83957318769502	0.00101044862356753	0.0247140021254868	II	5842243	5845020	+	1598	protein_coding	-	6	10	4	28	20	21	0.146155919346556	0.258749079072336	0.115993708779088	0.800540008349057	0.560084792436495	0.517504360142233
F26F12.3	F26F12.3	1632.04887000223	1632.01403932153	1766.14161118458	2009.61495708673	1824.95082842774	1935.7566771536	-0.198839803227925	0.00104915059647603	0.0255578127947952	V	5839150	5845721	-	3556	protein_coding	-	1792	1687	1629	1880	1743	2101	19.6163493220616	19.6159306760197	21.2280719248181	24.1544905459844	21.9349270748097	23.2667537593445
F53F10.3	mpc-2	1544.61768053782	1361.14033984908	1312.95119161726	1636.55345707436	1653.24002185164	1628.94707530108	-0.220039985776281	0.00107195264609592	0.0260784639742215	I	3827208	3828131	+	537	protein_coding	-	1696	1407	1211	1531	1579	1768	122.940081272623	108.336649329448	104.50115147472	130.257485431384	131.585611902891	129.652074004867
F21F3.3	icmt-1	215.84574899025	221.535989925685	192.985393978425	289.683858175801	250.237090071274	319.708504032509	-0.447642994198508	0.00107380156077902	0.0260886594913102	I	4901974	4903173	+	985	protein_coding	ICMT	237	229	178	271	239	347	9.36599775134411	9.61290918719683	8.37403921318753	12.5699874886014	10.8583098526361	13.8728195661121
MTCE.11	nduo-1	14576.4186185188	14611.7012743998	13894.9483664466	15711.3407655643	15963.8699260114	15256.6372284562	-0.123199372176573	0.00110185851666952	0.026699217125036	MtDNA	1763	2635	+	873	protein_coding	-	16005	15104	12816	14698	15247	16559	713.646875076043	715.374278615473	680.282773195028	769.211528156507	781.57510325236	746.949697810134
C37H5.10	cwp-1	0	0	0	7.48260888276976	4.18806845307572	6.44945108999297	-5.05959941491887	0.00112385791031136	0.0270926475518793	V	4840619	4841269	-	379	protein_coding	-	0	0	0	7	4	7	0	0	0	0.843840985053953	0.472303693041434	0.727328027710896
T12A7.10	T12A7.10	0	0	0	6.41366475665979	4.18806845307572	7.37080124570625	-5.05014532907908	0.0011694978963094	0.0278209369179417	IV	11754804	11755103	-	300	protein_coding	-	0	0	0	6	4	8	0	0	0	0.91375923810128	0.596676998875679	1.05012313334259
F37A4.8	isw-1	2413.46512584035	2449.47216808661	2359.19223200592	2693.73919779711	2712.8213404798	2659.93789954424	-0.159092862363443	0.00117341739322183	0.0278778304124031	III	6703993	6710055	-	3308	protein_coding	SNF2_N	2650	2532	2176	2520	2591	2887	31.1833167904504	31.6485478779149	30.4820807031942	34.8046142686703	35.0511662051138	34.3678826250006
W05F2.7	W05F2.7	82.8774816798006	69.6532370072022	84.5666333163885	128.273295133196	128.783104932078	114.247419308447	-0.646564489138632	0.00120321195383792	0.0285114354671776	I	3352463	3359433	+	3730	protein_coding	-	91	72	78	120	123	124	0.949673882016865	0.798140322835032	0.969029479695752	1.46985400230769	1.47569579480647	1.30913473727695
B0261.2	let-363	3599.25063295134	3808.6776957966	3725.26861634758	4115.43488552337	4108.49515246728	4075.13173871984	-0.143807029310147	0.00123738065430439	0.029056946484476	I	5245740	5263426	+	8565	protein_coding	PI3_PI4_kinase	3952	3937	3436	3850	3924	4423	17.9610409189653	19.0061273630338	18.5898979748156	20.5369122398712	20.5022814674971	20.3357908002376
C38D4.3	mel-28	3065.5560805957	3083.12314363824	3154.98593526526	3471.93052160517	3610.11500655127	3305.80435869925	-0.158795394701671	0.00125819830091281	0.0295078228771916	III	4786078	4792393	+	5467	protein_coding	-	3366	3187	2910	3248	3448	3588	23.9666300098704	24.1039699538257	24.6657958976742	27.1436803123556	28.2240116900038	25.8448998703576
C45G3.1	aspm-1	1576.49363503005	1519.79493525437	1524.36777490823	1764.82675220755	1734.90735668662	1744.11584476524	-0.182130723770157	0.00130129553247462	0.0303236759713051	I	9221826	9226386	-	3745	protein_coding	CH	1731	1571	1406	1651	1657	1893	17.9923205353557	17.3452255153479	17.3974147503571	20.1417423512045	19.8002761108879	19.9053714093877
F26C11.3	F26C11.3	0	0.967406069544475	0	11.7583853872096	3.14105133980679	11.9775520242727	-4.66958945457973	0.00130882824751179	0.0304603063827808	II	9903059	9914280	-	5140	protein_coding	-	0	1	0	11	3	13	0	0.00804437798361076	0	0.0977757939602537	0.0261191293282155	0.0995982543783097
T25G3.2	chs-1	1857.00203456169	1726.81983413689	1896.24412397902	2094.06154304942	2152.66718488092	1997.48713758639	-0.188190001599739	0.00131242381264978	0.0305050762873987	I	7554892	7559916	+	4344	protein_coding	-	2039	1785	1749	1959	2056	2168	18.271295558514	16.9904151845834	18.6574038129656	20.6037563011097	21.1803851810842	19.6535475922542
W02D7.12	W02D7.12	0.910741556920886	1.93481213908895	1.08418760662037	8.55155300887972	12.5642053592272	13.8202523356992	-3.15535859563596	0.00133542786481941	0.0308433124322721	V	8311510	8312041	+	429	protein_coding	-	1	2	1	8	12	15	0.0907370470535338	0.192765048185358	0.108017451415491	0.851989965595599	1.25176992771121	1.37690970280934
Y116A8C.27	Y116A8C.27	941.706769856196	885.176553633195	906.380839134626	1070.01307023608	1069.00447264758	1048.49647720171	-0.22118074480184	0.00141362731481767	0.0325259066660319	IV	17090628	17096248	-	953	protein_coding	-	1034	915	836	1001	1021	1138	42.2347153770082	39.6993851990763	40.6503786416131	47.9891394196947	47.9439047102887	47.0241392606453
ZK783.1	fbn-1	266.84727617782	360.842463940089	315.498593526526	421.163985687326	352.844767171629	496.607733929459	-0.432865328885247	0.0014474888150287	0.0330549197985152	III	7625376	7641053	+	9539	protein_coding	EGF_CA	293	373	291	394	337	539	1.19565726003649	1.61681962026818	1.41364824585999	1.88710105782527	1.58098450011351	2.2251403535682
T08B6.4	T08B6.4	2518.20040488625	2445.60254380843	2389.54948499129	2795.28888977756	2718.05642604614	2698.6346060842	-0.158620700633475	0.00146757325244305	0.0334298895931036	IV	4905681	4908489	+	2024	protein_coding	-	2765	2528	2204	2615	2596	2929	53.177334070749	51.6442707355729	50.4605872492931	59.028666196513	57.3977330440191	56.9875986455121
C02F5.1	knl-1	1840.60868653711	1922.23586018487	1868.05524620689	2115.44042557162	2170.46647580649	2058.29624786347	-0.17177334984546	0.0015344067943738	0.0346494880818619	III	8250636	8253943	+	3033	protein_coding	-	2021	1987	1723	1979	2073	2234	25.9379612360163	27.088255962629	26.3247397001102	29.8109055753781	30.5863357732266	29.0056266059266
R02D3.1	aass-1	2398.89326092961	2416.5803617221	2289.80422518221	2631.74043848273	2784.01850418208	2570.56693444005	-0.16781648914218	0.00154063352722098	0.0347470943605365	IV	245121	251924	+	3087	protein_coding	Saccharop_dh	2634	2498	2112	2462	2659	2790	33.2139918535259	33.4588794569895	31.7035943699717	36.4378886330637	38.5462619050153	35.5909079449201
C08F11.14	C08F11.14	207.649074977962	198.318244256617	200.574707224768	251.201869635842	260.707261203963	301.281500918243	-0.424797124954215	0.00158163725732115	0.0355400903904947	IV	13612807	13618061	-	2784	pseudogene	-	228	205	185	235	249	327	3.18792099367825	3.04466992863888	3.07931215215174	3.85656287632545	4.00249387715636	4.62540765898473
Y43B11AR.4	rps-4	46763.8467232167	45622.8702397174	45624.7828617982	49234.4975044989	49247.4969397174	49274.727677702	-0.0984079315564043	0.00161238223273361	0.0360975781821564	IV	7083694	7084682	-	844	protein_coding	Ribosomal_S4e	51347	47160	42082	46059	47036	53481	2368.1791961135	2310.39873191281	2310.49558946707	2493.29601585941	2493.9543233812	2495.33332172519
F58E6.5	F58E6.5	1217.66146160322	1171.52875021836	1155.74398865731	1357.55904015966	1378.92153817518	1333.19367531712	-0.198274379903747	0.00162179784654965	0.0362606582216435	V	9753425	9754578	-	1040	protein_coding	Motile_Sperm	1337	1211	1066	1270	1317	1447	50.0426156631121	48.1466851289466	47.4979738236767	55.7920304032993	56.6699716961011	54.7906793490406
B0222.5	B0222.5	365.207364325275	316.341784741043	364.287035824443	456.439141848955	497.333128802742	391.573816178145	-0.361739695510308	0.00170633033384197	0.0380142897085233	V	9152321	9154872	-	1522	protein_coding	Kunitz_BPTI	401	327	336	427	475	425	10.255849847288	8.88359371044237	10.2300049387875	12.817844765744	13.9662405288739	10.9962795253926
T23E7.2	T23E7.2	8112.88578905125	7838.89138151888	7612.08118608159	8547.27723237528	8590.77541437157	8532.6237920607	-0.123229333375319	0.0017109524786492	0.0380707791773577	X	17671029	17680790	+	3708	protein_coding	-	8908	8103	7021	7996	8205	9261	93.5152451188202	90.3569787697297	87.7425932633553	98.5223687683096	99.0237616459333	98.353462154993
F59A6.3	F59A6.3	0	0	0	3.2068323783299	6.28210267961358	7.37080124570625	-4.95987911309492	0.00174419045715103	0.0386219649043419	II	5008341	5011179	+	2361	protein_coding	-	0	0	0	3	6	8	0	0	0	0.0580533188120254	0.113724968019507	0.133433689115958
W09D10.2	tat-3	2409.82215961266	2542.34315076288	2638.91263451397	2833.77087831752	2875.10899303648	2781.5561200984	-0.162087822611603	0.00175063364959018	0.0387176503883907	III	10722147	10730174	-	4657	protein_coding	Hydrolase	2646	2628	2434	2651	2746	3019	22.1169652501752	23.3332218708128	24.2195212634176	26.0078992936063	26.3872939485605	25.5286805311462
Y69H2.3	Y69H2.3	993.619038600686	746.837485688335	844.582145557265	982.359651895058	1133.91953367025	1048.49647720171	-0.290992859317904	0.00177387051273066	0.0390894219508256	V	18659585	18664118	-	3442	protein_coding	TIL	1091	772	779	919	1083	1138	12.3383139935761	9.27389174584723	10.4876409372441	12.1984999973137	14.08050239212	13.0197573257975
F15H9.7	F15H9.7	0.910741556920886	0	0	8.55155300887972	7.32911979288251	8.29215140141953	-4.51351483025658	0.00178836720775419	0.0393139133405819	I	12160100	12162091	+	861	pseudogene	-	1	0	0	8	7	9	0.0452104450475796	0	0	0.424510679721849	0.363827438338829	0.411633632407809
F46A8.3	F46A8.3	0.910741556920886	1.93481213908895	0	17.1031060177594	4.18806845307572	11.9775520242727	-3.50908392235893	0.00183309228895488	0.0401519830783563	I	11242732	11243526	-	715	protein_coding	-	1	2	0	16	4	13	0.0544422282321203	0.115659028911215	0	1.02238795871472	0.250353985542243	0.715993045460856
F43C11.1	F43C11.1	0	0	0	4.27577650443986	2.09403422653786	11.0562018685594	-5.01325195039448	0.00183991688082047	0.0402412986330858	II	2357095	2358071	+	544	protein_coding	-	0	0	0	4	2	12	0	0	0	0.335940896360765	0.16452490777822	0.868668033095891
ZC412.3	ZC412.3	277.77617486087	252.492984151108	214.669146110832	347.406840985739	326.669339339906	310.495002475376	-0.397786041438544	0.0018474895426792	0.0403221222436897	V	14870072	14871532	-	914	protein_coding	-	305	261	198	325	312	337	12.9895940062578	11.8072810067103	10.0385321204974	16.2457194957832	15.2759756823751	14.5196182687275
T25F10.6	clik-1	27076.3464872579	26506.9263055186	26757.7501313906	28957.696376319	28427.5616423647	28710.1922021816	-0.0997792742024054	0.00186408078992178	0.0405841898010493	V	6765792	6768732	-	1701	protein_coding	-	29730	27400	24680	27090	27151	31161	680.350219528965	666.042338447857	672.34481522682	727.623097006575	714.302345523525	721.404033467557
K10B4.1	K10B4.1	0	0.967406069544475	0	6.41366475665979	8.37613690615144	9.21350155713281	-4.50556564693725	0.00186555420023469	0.0405841898010493	II	135466	139594	+	3633	protein_coding	An_peroxidase	0	1	0	6	8	10	0	0.0113812559415798	0	0.0754549329563402	0.0985428569571724	0.108394212772769
F35C5.6	clec-63	24705.6862145929	25011.3165220029	24053.7862404794	27676.0323691131	26049.785778131	26199.5130278629	-0.115494732111307	0.00188632396570172	0.040879207655366	II	12895636	12897462	+	1315	protein_coding	VWA	27127	25854	22186	25891	24880	28436	803.004443008137	812.938289517658	781.815856256769	899.549065919401	846.691467606096	851.558025277467
T27D12.1	T27D12.1	795.988120748854	682.9886850984	761.099699847497	931.05033384178	879.494375145901	858.698345124778	-0.252033216344498	0.00190137320453884	0.0411048050829571	II	11842617	11846030	+	1863	protein_coding	MFS_1	874	706	702	871	840	932	18.2616708773668	15.669222008613	17.4612558418607	21.3602870742409	20.1774830537669	19.7003776222885
F17C11.10	ctf-4	1810.55421515872	1722.95020985871	1797.58305177657	1996.78762757341	2085.65808963171	1939.44207777646	-0.175371693436149	0.00190794912570254	0.0411981535474184	V	10961833	10965539	-	3366	protein_coding	-	1988	1781	1658	1868	1992	2105	22.990276902466	21.8778880423313	22.8255700765636	25.355054319269	26.4835245490275	24.6268849786781
T04A11.1	T04A11.1	1.82148311384177	0.967406069544475	1.08418760662037	24.5857149005292	0	17.5056529585523	-3.43016889074498	0.00193077599946248	0.0415926078939698	IV	12475310	12477042	-	966	protein_coding	-	2	1	1	23	0	19	0.0805925324761201	0.042803419084637	0.0479704830820348	1.08780861678724	0	0.774547342139332
H19M22.2	let-805	7464.43780052358	7691.84565894812	7169.73264258048	8293.93747448722	7984.55250578886	8108.80272043259	-0.127134127775959	0.00199536115473045	0.0427316427572909	III	2658083	2681108	+	14141	protein_coding	fn3	8196	7951	6613	7759	7626	8801	22.5612813345716	23.2486221375519	21.6705342807698	25.0684461085773	24.133329291206	24.508875865961
Y116A8C.44	Y116A8C.44	0	0	0	6.41366475665979	10.4701711326893	0.921350155713281	-5.02506174178555	0.00204851168183174	0.0437159580663182	IV	17057912	17058136	-	225	protein_coding	-	0	0	0	6	10	1	0	0	0	1.21834565080171	1.9889233295856	0.175020522223765
F49C12.9	F49C12.9	782.326997395041	826.164783390982	891.20221264194	1001.60064616504	926.610145243003	1016.24922175175	-0.23823883247549	0.00206430605058374	0.0439152719002479	IV	9314810	9316200	-	1171	protein_coding	UBA	859	854	822	937	885	1103	28.5547394933773	30.1548077043027	32.5286575851886	36.5581727626345	33.8210382582179	37.0928421032304
F26A1.12	clec-157	0	0	0	6.41366475665979	7.32911979288251	2.76405046713984	-4.91841592850177	0.00207048190171786	0.0439279218357489	III	4843441	4844410	-	748	protein_coding	-	0	0	0	6	7	3	0	0	0	0.366480977848107	0.418790674344561	0.157939642381071
W07G1.7	W07G1.7	0	0	0	4.27577650443986	7.32911979288251	4.60675077856641	-4.89731936923745	0.00209377449677943	0.0443227324397279	II	13964891	13966333	-	527	protein_coding	-	0	0	0	4	7	5	0	0	0	0.346777699469177	0.594412570037441	0.373620659396082
K08E5.3	mua-3	4657.53232209341	4865.08512373917	4807.2878477547	5443.06349015194	4969.14321957434	5442.41536979835	-0.146182770414291	0.00212281046478901	0.0447994629214178	III	10160690	10183531	+	11783	protein_coding	VWA	5114	5029	4434	5092	4746	5907	16.8945558816117	17.6474250327619	17.43777338863	19.7439618111335	18.0248814181276	19.7416108439744
K08D8.4	K08D8.4	419.851857740528	371.483930705078	419.580603762081	481.024856749484	508.8503170487	505.821235486591	-0.305430145922276	0.00212546120652906	0.0447994629214178	IV	12907497	12909998	-	1933	protein_coding	-	461	384	387	450	486	549	9.28348425180048	8.21400490891442	9.27748646474601	10.6361008056279	11.2513588251518	11.1843817939423
F28B1.9	F28B1.9	0	0	0	2.13788825221993	12.5642053592272	2.76405046713984	-5.00183602094013	0.00214321797696691	0.0451039852453729	V	17061889	17063095	+	1074	protein_coding	-	0	0	0	2	12	3	0	0	0	0.0850800035476053	0.500008658275709	0.109998931565215
C06E2.9	C06E2.9	0	0	0	5.34472063054983	2.09403422653786	9.21350155713281	-4.9449401920892	0.00215354487095979	0.0452170077278853	X	8861258	8861650	+	285	protein_coding	-	0	0	0	5	2	10	0	0	0	0.801543191316913	0.314040525724042	1.38174096492446
T19B10.3	bgal-1	628.411674275411	554.323677848984	521.494238784396	712.985732115347	673.232003831922	682.720465383541	-0.277356253871599	0.00219444111865945	0.0459171704713995	V	11222772	11226011	-	2166	protein_coding	-	690	573	481	667	643	741	12.4003108487149	10.9383485341136	10.2905323555564	14.0691923317995	13.2847406605631	13.4719744080135
C25G4.5	dpy-26	1846.07313587864	1867.09371422084	1887.57062312606	2191.33545852543	2086.70510674498	2021.44224163494	-0.169240679101507	0.00220765997279719	0.0461408520775	IV	12445982	12451294	-	4016	protein_coding	-	2027	1930	1741	2050	1993	2194	19.6472593595501	19.8709757153923	20.088905943791	23.3217933031328	22.2082406391788	21.5136655367932
F15D3.1	dys-1	2703.99168249811	2765.81395282765	2560.8511268373	2978.07833534236	2884.5321470559	3109.55677553232	-0.159856378382007	0.00221700748509669	0.0462571542515525	I	11526918	11529802	-	11426	protein_coding	CH	2969	2859	2362	2786	2755	3375	10.1148142455044	10.3460726419951	9.57936876285788	11.1400894335295	10.7901614644396	11.6319104729277
F35E12.7	dct-17	473.585609598861	511.757810789027	408.738727695878	529.127342424433	616.6930797154	590.585449812213	-0.315322363734011	0.00221829496712202	0.0462571542515525	V	13727761	13730776	-	2275	protein_coding	-	520	529	377	495	589	641	8.89741558536366	9.61456984620513	7.67911493177213	9.94089720571722	11.5860248023442	11.0955317880099
F01G4.1	swsn-4	2583.77379698455	2729.05252218496	2586.87162939619	2960.9752293246	2898.1433695284	2907.78109143112	-0.150084106453922	0.00222760278998016	0.0463982197556826	IV	11126024	11131164	+	4815	protein_coding	SNF2_N	2837	2821	2386	2770	2768	3156	22.9353291938911	24.2249217237128	22.9628276561138	26.2836250211895	25.7258868051072	25.8114377634674
F17B5.3	clec-109	0.910741556920886	0	0	6.41366475665979	9.42315401942037	7.37080124570625	-4.45423325101646	0.00223321850732948	0.0464568187844377	I	13197179	13198135	-	944	protein_coding	-	1	0	0	6	9	8	0.0412353741376758	0	0	0.290389588379644	0.426649337119792	0.33372557203684
Y45G12C.16	Y45G12C.16	19.1255726953386	7.7392485563558	13.0102512794444	166.755283673155	166.47572100976	12.8989021799859	-3.11577152555863	0.00223550843432732	0.0464568187844377	V	2530146	2531174	+	591	protein_coding	-	21	8	12	156	159	14	1.38316422488204	0.559703591685405	0.940903282380621	12.0597665942301	12.0395485813747	0.932850499162198
B0412.3	trpp-11	1728.58747503584	1767.45088905776	1816.01424108911	2004.27023645618	1970.48620717213	1982.74553509498	-0.16593576660072	0.00228187273873749	0.0472588535652715	III	795136	809439	+	3406	protein_coding	-	1898	1827	1675	1875	1882	2152	21.6916954395078	22.1793845804264	22.7887962862262	25.1511827868453	24.7272338201122	24.8810736525974
B0365.1	acly-2	2229.49533134233	2045.09643101702	2088.14533035082	2402.9863954952	2531.68737988427	2269.28543352181	-0.178137739537144	0.00231757375355355	0.0478353514788892	V	13116503	13120135	+	3400	protein_coding	Citrate_synt	2448	2114	1926	2248	2418	2463	28.0268590938955	25.7087909984692	26.2499562652515	30.20780540076	31.8256981606189	28.5270582068691
T27E4.1	T27E4.1	45.5370778460443	40.631054920868	18.4311893125462	55.5850945577182	83.7613690615144	67.2585613670695	-0.969934637797256	0.00233332391583774	0.0480517247950061	V	9092598	9094447	+	1056	protein_coding	-	50	42	17	52	80	73	1.84309626827491	1.64452681733134	0.745995523838234	2.24978600290088	3.39021022088454	2.72226522492929
C03C11.2	fog-3	53.7337518583323	55.1421459640351	30.3572529853702	82.3086977104673	76.4322492686319	86.6069146370484	-0.809274056688011	0.00234997597486922	0.048340092037727	I	10016778	10018115	+	979	protein_coding	-	59	57	28	77	73	94	2.34590949741777	2.40739720289916	1.32533771849119	3.59343520601627	3.33688107134253	3.78108686928767
F17B5.5	clec-110	0	0	1.08418760662037	4.27577650443986	6.28210267961358	12.8989021799859	-4.47882196748163	0.0023714037868922	0.0486711287914905	I	13204497	13205403	+	735	protein_coding	-	0	0	1	4	6	14	0	0	0.0630469206221028	0.248641969551369	0.365312448291232	0.750087952387563
H06A10.1	H06A10.1	284.151365759316	241.851517386119	253.699899949166	376.268332390708	348.656698718554	297.59610029539	-0.38759612605286	0.00239190184008436	0.0490312742482711	X	13507566	13510298	+	1341	protein_coding	-	312	250	234	352	333	323	9.05665344818896	7.70844571882164	8.08608492005628	11.9926641242226	11.1126085361074	9.48517259702617
T24B8.7	T24B8.7	3115.64686622635	3550.38027522822	3431.45377495346	3880.26717777917	3756.69740240892	3673.42307082885	-0.163857255719586	0.00239517147272018	0.0490312742482711	II	9042776	9053664	-	8871	protein_coding	UCH	3421	3670	3165	3630	3588	3987	15.0114425531721	17.1060238312746	16.533026183089	18.6954460281121	18.1000766990695	17.6988541284955
F10F2.8	clec-153	311.473612466943	328.918063645122	322.003719166249	397.647214912907	415.665793967765	391.573816178145	-0.324121113655408	0.00239701285922711	0.0490312742482711	III	4635330	4637534	+	1787	protein_coding	-	342	340	297	372	397	425	7.44978067688885	7.86701452946735	7.70163824129935	9.51086839881579	9.94183415865884	9.36560572895775
F48F5.2	F48F5.2	511.836754989538	490.474877259049	436.927605468007	592.195045864921	594.705720336752	569.394396230808	-0.284567594301671	0.00241829810027095	0.0493292641919422	V	20440232	20446477	-	4383	pseudogene	Y_phosphatase	562	507	403	554	568	618	4.99122075530753	4.78290854157654	4.26073765066621	5.77484163709913	5.79932469817566	5.55249911366974
F35H10.4	vha-5	3647.51993546815	3561.02174199321	3509.51528263012	3952.95537835465	3857.21104528274	3957.19891878854	-0.134525596068718	0.00243249163389006	0.0495348686963816	IV	8303968	8307369	+	2965	protein_coding	-	4005	3681	3237	3698	3684	4295	52.5799000707568	51.3330072642259	50.5905289408108	56.9828273608522	55.6026491701012	57.0439990435044
F56A3.3	npp-6	2338.78431817283	2334.35084581082	2324.49822859406	2509.8808081062	2613.35471471925	2650.72439798711	-0.152090460041843	0.00246060890067536	0.0499958463270854	I	5176466	5182801	+	4899	protein_coding	-	2568	2413	2144	2348	2496	2877	20.4046670956442	20.3659873734818	20.2800284533853	21.8973942749725	22.8001498651821	23.1261807610734

## Sheet: genes up in folr-1(syb4116)
gene_id	gene_name	FR_EV1	FR_EV2	FR_EV3	N2_EV1	N2_EV2	N2_EV3	log2FoldChange	pvalue	padj	gene_chr	gene_start	gene_end	gene_strand	gene_length	gene_biotype	tf_family	FR_EV1_readcount	FR_EV2_readcount	FR_EV3_readcount	N2_EV1_readcount	N2_EV2_readcount	N2_EV3_readcount	FR_EV1_fpkm	FR_EV2_fpkm	FR_EV3_fpkm	N2_EV1_fpkm	N2_EV2_fpkm	N2_EV3_fpkm
F54D11.1	pmt-2	17662.0110133667	18794.7651191101	18307.5919253915	13140.5301422698	13404.9601011821	13475.6673774625	0.452358512834425	4.20197422464006e-34	1.09527459575404e-30	V	4628580	4635266	+	1577	protein_coding	Methyltransf_11	19393	19428	16886	12293	12803	14626	478.690973021838	509.391846476304	496.188060681198	356.145919910559	363.312727485985	365.229096740695
W09C5.6	rpl-31	23951.5922054624	23515.7067384871	23587.5855696327	18456.3892814147	17154.3283837981	17698.2151410964	0.414615591598617	9.64850968846693e-29	1.60042461614334e-25	I	13652941	13653704	-	638	protein_coding	Ribosomal_L31e	26299	24308	21756	17266	16384	19209	1604.57673134439	1575.37567983015	1580.19102149692	1236.43942045899	1149.21112259943	1185.64744916014
Y45F10D.12	rpl-18	44745.64343308	43889.2785630938	43895.5036292387	34996.1617447142	34916.9737104055	34338.720303434	0.346304419838164	6.26876466123349e-28	9.53165666740552e-25	IV	13777808	13778812	+	719	protein_coding	-	49131	45368	40487	32739	33349	37270	2659.92044147385	2609.01353192313	2609.38358315981	2080.35908874811	2075.65172832111	2041.27725206945
T03E6.7	cpl-1	22386.0274691154	24181.2821143337	22016.5977276398	17230.3103687665	16348.1252065811	17220.9557604369	0.433071334922371	4.84253066686602e-24	6.79667804212596e-21	V	16592571	16595346	-	1194	protein_coding	Peptidase_C1	24580	24996	20307	16119	15614	18691	801.344915000875	865.60902720489	788.12056578617	616.787485718364	585.208207314375	616.452622025952
C32E8.2	rpl-13	59338.4553996234	57222.0690135557	57414.2388961881	46866.7862651653	45455.2009554573	44899.2357882196	0.34243474851834	9.57701623368062e-24	1.16494825466491e-20	I	3788030	3788862	+	685	protein_coding	-	65154	59150	52956	43844	43414	48732	3702.47765085902	3570.4237704163	3582.41438747605	2924.29635294252	2836.2191856776	2801.52922631666
F19C7.1	nspg-10	8016.34718401764	8544.1304062168	8476.17870855802	6478.8703483525	6219.28165281744	6027.47271867628	0.419139092307499	1.14203911612413e-21	9.92268843466711e-19	IV	4605786	4608216	+	1031	protein_coding	-	8802	8832	7818	6061	5940	6542	332.326239013456	354.206056494109	351.389046252518	268.588493798829	257.82696702145	249.875322684064
F55D10.2	rpl-25.1	10842.3782351431	10688.8696623969	11090.1550281197	8645.6200919774	7882.99184580177	8087.61166685118	0.406256238631582	1.91433495956749e-21	1.51865024662036e-18	X	4715176	4715801	+	501	protein_coding	-	11905	11049	10229	8088	7529	8778	924.982694369112	911.886603258093	946.120976081767	737.573325126063	672.512144391465	689.968627580931
T05E11.1	rps-5	56393.1172045412	55039.6009206634	54856.6403321706	45392.7123152597	43150.7162891524	41106.9585473038	0.359156499217144	1.78406600869186e-19	1.16257387123542e-16	IV	11110102	11111045	-	755	protein_coding	-	61920	56894	50597	42465	41213	44616	3192.46341996691	3115.83968574528	3105.48212767769	2569.72093019675	2442.79958490033	2327.10068131852
F10D2.9	fat-7	1612.01255574997	1881.604805264	1850.70824450096	1184.39009172984	1153.81285882236	1053.10322798028	0.656468095012645	1.91957688619115e-19	1.20774482294634e-16	V	7151356	7153146	-	1123	protein_coding	-	1770	1945	1707	1108	1102	1143	61.3529491889224	71.6135886158075	70.4376702795354	45.0777041770356	43.9139394096838	40.080946396168
T15B7.1	T15B7.1	2544.61191003695	2762.91173461902	2734.32114389656	1812.9292378825	1930.69955686791	1938.52072762074	0.50023214744483	3.60602634100131e-19	2.193185220597e-16	V	6842774	6846668	+	1439	protein_coding	Fibrinogen_C	2794	2856	2522	1696	1844	2104	75.5801138023551	82.0640595545021	81.2148612575215	53.8476604523896	57.3456768203658	57.5779813903615
F10A3.4	F10A3.4	459.924486245047	501.116344024038	510.652362718192	221.271434104763	252.331124297812	261.663444222572	0.998083523242893	9.73482062174806e-19	5.37679350616893e-16	V	16149240	16151888	+	1790	protein_coding	-	505	518	471	207	241	284	10.9819707033033	11.9655403737002	12.1932392265713	5.28346822030629	6.02510433222229	6.24793931290423
M01F1.2	rpl-16	43559.857925969	43710.308440228	41952.639438175	35690.9754266856	34378.8069141853	34468.6306753896	0.305905334546916	1.00192359536196e-18	5.37679350616893e-16	III	3502837	3503604	-	789	protein_coding	-	47829	45183	38695	33389	32835	37411	2359.69695043291	2367.84706011168	2272.63173156162	1933.42884670239	1862.34688765047	1867.21276337831
W07B8.5	cpr-5	12023.6100344695	11813.9629212771	11698.3842754337	9288.05551176949	9617.89920248839	9554.40111474673	0.320353577024617	1.56879069156514e-18	8.17832998808501e-16	V	1132597	1133993	-	1163	protein_coding	Peptidase_C1	13202	12212	10790	8689	9186	10370	441.877560138541	434.172856259925	429.925245942975	341.343680991489	353.465707975408	351.132101013413
C05C10.4	pho-11	6387.03053868617	7797.29292052847	7605.57606044186	5033.65788985183	5133.52490635756	4615.96428012354	0.559701884508035	2.49218496543966e-18	1.263122413317e-15	II	9931845	9934431	+	1339	protein_coding	Acid_phosphat_A	7013	8060	7015	4709	4903	5010	203.875573422838	248.891492797774	242.771843839117	160.675588208324	163.86336774575	147.342706255966
T21H3.1	T21H3.1	13905.2020910681	14396.9371269609	14044.5662561602	11629.0431479503	10886.8839437703	10693.1899072083	0.35085493501146	1.0707923013377e-17	5.00966059748915e-15	V	1176722	1178864	+	960	protein_coding	Lipase_3	15268	14882	12954	10879	10398	11606	619.088664128468	640.981735835177	625.293448081208	517.749309963741	484.706830805415	476.083167405237
F20B6.2	vha-12	14373.3232513254	14668.7782325029	14195.2683334804	11648.2841422203	11864.7979275635	11740.7650342543	0.294555384987453	3.82189498849534e-17	1.70083648683137e-14	X	4191092	4193135	+	1897	protein_coding	ATP-synt_ab	15782	15163	13093	10897	11332	12743	323.844586642549	330.501467210658	319.832840697584	262.446874475215	267.325135131492	264.530556566643
T04G9.5	trap-2	9059.14626669205	9648.9081376366	8756.98329867269	7189.71819221563	7076.7886685847	7097.1602494594	0.362642769891008	6.16863473317135e-17	2.61750951956847e-14	X	767030	768069	-	813	protein_coding	-	9947	9974	8077	6726	6759	7703	476.259340246991	507.264425195404	460.373965228257	377.979374875105	372.042420239918	373.113399268356
Y71A12B.1	rps-6	50201.8961005931	49340.6117649769	49507.2586811057	42033.0209268961	40221.1624062259	39486.3036234041	0.292051846868444	7.84119406436381e-17	3.25160061132686e-14	I	13952158	13953194	+	825	protein_coding	-	55122	51003	45663	39322	38415	42857	2600.83590399614	2556.21489567543	2564.84845967249	2177.62671276476	2083.75881016447	2045.68759662106
F25H2.10	rla-0	86069.6308368083	86769.5525956526	86749.1029685153	73133.9502760655	71386.6737997889	73332.1015935315	0.252856858325318	2.63291500361994e-16	1.02213121608616e-13	I	10567892	10569019	+	1037	protein_coding	-	94505	89693	80013	68417	68181	79592	3547.46372906434	3576.31184922638	3575.4689931593	3014.30404017239	2942.28793107589	3022.47108590899
B0250.1	rpl-2	70077.0090972776	70655.4696952503	68318.9978435757	59150.0232182949	56366.1662928328	55283.773393264	0.291609899785742	7.39666119647818e-16	2.64626431746943e-13	V	20479687	20480846	+	878	protein_coding	Ribosomal_L2_C	76945	73036	63014	55335	53835	60003	3411.36211240792	3439.52168418282	3325.781790683	2879.43436448373	2743.9156806212	2691.22458869399
Y34B4A.6	nspg-14	6595.59035522105	7086.24945941328	7321.51890750733	5564.92312052848	5371.19779106961	5181.67327573149	0.38188475025801	2.23924292719603e-15	7.56615304622568e-13	X	5253001	5255068	+	919	protein_coding	-	7242	7325	6753	5206	5130	5624	306.750262298983	329.570025323109	340.512027634798	258.81559268527	249.805740280106	240.991260959686
C52E4.1	cpr-1	3728.57593403411	4130.82391695491	3617.93404329216	2993.0435531079	2655.23539925001	2549.37588085865	0.486333779887807	2.83342920180047e-14	8.20615066921452e-12	V	11975515	11976759	+	1117	protein_coding	Peptidase_C1	4094	4270	3337	2800	2536	2767	142.671293557157	158.063025164451	138.437660676122	114.526672635792	101.600685036843	97.5500462161686
B0035.13	B0035.13	1684.87188030364	1898.05070844626	2040.44107565953	1307.31866623249	1254.32650169618	1314.76667220285	0.535323659152582	3.29338436122705e-14	9.38923297733573e-12	IV	11304721	11306720	-	1021	protein_coding	Lipase_3	1850	1962	1882	1223	1198	1427	70.5322795240324	79.4563935002544	85.4171536620335	54.7271081389748	52.5087447100683	55.0388973290845
F53A3.3	rps-22	26485.2752168163	25684.6311464058	26033.5128101682	22232.9688789612	21629.2795259095	21778.8749807505	0.252681617849621	4.23226790114125e-14	1.18803015575728e-11	III	1950492	1951427	+	786	protein_coding	-	29081	26550	24012	20799	20658	23638	1440.21962346193	1396.68209960485	1415.65363055188	1208.98717514431	1176.15967965399	1184.29440009313
C39E9.3	col-131	542.801967924848	730.391582506079	657.017689611941	376.268332390708	369.597040983932	338.135507146774	0.832623955183463	1.14976775808079e-13	3.0403858715858e-11	IV	13065729	13067288	-	964	protein_coding	Collagen	596	755	606	352	353	367	24.0664015963026	32.383628258297	29.130424184949	16.6827412765379	16.3869538850971	14.9920328035554
F54C9.1	iff-2	10652.9439913036	11222.8778127855	11983.5256159749	8798.47910201112	8660.92556096059	9207.97345619853	0.344035339582306	2.10791525083537e-13	5.26863310503316e-11	II	8559393	8560964	-	982	protein_coding	-	11697	11601	11053	8231	8272	9994	463.665663641797	488.47183400982	521.578763770403	382.950727536234	376.963757741824	400.77382616952
B0393.1	rps-0	59777.4328300593	58354.9015209923	55847.5878046216	49409.8043411809	46423.6917852311	45046.6518131337	0.304544104357036	2.55704724477661e-13	6.22078453709254e-11	III	4752899	4754083	-	1019	protein_coding	-	65636	60321	51511	46223	44339	48892	2507.32052596081	2447.65349475548	2342.48606202294	2072.45796186239	1947.2076633819	1889.44873290183
C14A6.1	clec-48	1560.10028700548	1733.5916766237	1830.10867997518	1256.00934817921	1178.94126954081	1059.55267907027	0.552464432400446	2.8837677312609e-13	6.92331921376137e-11	V	18158027	18159610	+	1008	protein_coding	Lectin_C	1713	1792	1688	1175	1126	1150	66.1513580630553	73.5077383746832	77.6002514657049	53.2572968635419	49.9894568998523	44.9271429815467
F54C9.4	col-38	33191.9760419817	34904.0109891647	32184.1091025256	27619.3783304293	25853.9935779497	27998.9098819709	0.299649774845305	1.37703700780928e-12	3.10190336351706e-10	II	8568033	8569088	-	928	protein_coding	Collagen	36445	36080	29685	25838	24693	30389	1528.73395545531	1607.58572232133	1482.31429032364	1272.07495657656	1190.76603986292	1289.55516833841
F08B12.4	F08B12.4	3224.02511149994	3432.3567347438	3313.27732583184	2686.25658891434	2572.52104730176	2605.57824035716	0.342231967635001	3.08629972820931e-12	6.70388390963179e-10	X	11407058	11407781	-	543	protein_coding	-	3540	3548	3056	2513	2457	2828	253.772972151602	270.171397534574	260.798289547961	211.443551137064	202.491075447174	205.093109191494
F40F11.1	rps-11	43094.4689903825	43340.759321662	42127.1936428409	37331.8046602644	35237.3609470658	35993.465183095	0.243991061272049	3.34981023556812e-12	7.19066324213834e-10	IV	11602384	11603287	+	806	protein_coding	-	47318	44801	38856	34924	33655	39066	2285.24765406146	2298.30813293406	2233.95421036468	1979.66052304275	1868.59470196907	1908.68999661111
F38B6.5	col-172	708.556931284449	998.363063769898	835.908644704302	549.437280820522	477.439803650632	467.124528946634	0.76777507049369	4.68919185454599e-12	9.83436719287886e-10	X	6672830	6674412	+	1314	protein_coding	Collagen	778	1032	771	514	456	507	23.0476242760134	32.4743090764867	27.1900640888405	17.8718511561666	15.5299492858053	15.1944186245631
K07E3.3	dao-3	1818.75088917101	2095.40154663333	1958.04281755638	1366.11059316854	1445.93063342439	1484.2951008541	0.449859292835704	5.85853367955071e-12	1.2085130388694e-09	X	8084208	8086550	-	1118	protein_coding	-	1997	2166	1806	1278	1381	1611	69.530955091569	80.1073262453083	74.8560938309352	52.226489548007	55.2780144530845	56.7446903336844
C14B9.7	rpl-21	35708.3549637541	35577.3256135676	35362.9471651365	31156.5144437272	28928.0358225073	29245.496642651	0.255712510232015	5.89486246077915e-12	1.2085130388694e-09	III	8129550	8130463	-	771	protein_coding	-	39208	36776	32617	29147	27629	31742	1979.53071651797	1972.26696483513	1960.38266705497	1727.19458579365	1603.65649824281	1621.25527716734
F27C1.8	dpy-5	32696.5326350167	35014.2952810927	31872.9472594255	27779.7199493458	25035.2261953734	27106.1215810847	0.317355810499227	6.62791222751382e-12	1.32893281871667e-09	I	5432158	5433054	-	899	protein_coding	-	35901	36194	29398	25988	23911	29420	1554.49306070007	1664.68657846215	1515.3372956059	1320.73276305762	1190.25114461482	1288.70783855418
F22A3.6	ilys-5	16119.2148159428	16841.5722646998	16403.7584881661	14213.7500448842	13171.4752849231	13586.229396148	0.268883103478988	1.08788830819132e-11	2.1343666743289e-09	X	6535524	6536840	-	1023	protein_coding	-	17699	17409	15130	13297	12580	14746	673.464998238917	703.645280809124	685.353307061707	593.854183237181	550.307671983581	567.636206901386
F13H8.5	F13H8.5	4735.85609598861	5482.29019610854	4748.7417169972	3946.54171359799	3555.67011666128	3805.17614309585	0.404602242569404	1.11005087507651e-11	2.15467960283469e-09	II	6252774	6256073	-	1808	protein_coding	-	5200	5667	4380	3692	3396	4130	111.955865357867	129.601603302128	112.260482056823	93.2964354831285	84.0562121756833	89.9545466130716
Y39B6A.20	asp-1	91074.1556920886	94232.1230161187	91993.318421738	80498.9753049632	79532.4669410212	79261.9111957022	0.212671530843947	1.4152047651045e-11	2.68977355667674e-09	V	19049458	19050755	-	1375	protein_coding	Asp	100000	97407	84850	75307	75961	86028	2830.99586807025	2929.15974758022	2859.56759481257	2502.2715252252	2472.22808245066	2463.81798859626
T05H4.12	atp-4	8043.66943072526	7804.06476301528	7986.12591036561	6787.79520079828	6566.89133442273	6435.63083765727	0.268457828357628	1.60347198746785e-11	2.98540304932024e-09	V	6426246	6427282	-	623	protein_coding	-	8832	8067	7366	6350	6272	6985	551.839708215813	535.401517778604	547.891908053405	465.679868534762	450.52465533085	441.519467479814
C17F4.7	C17F4.7	33597.2560348115	36317.3912567691	36750.7073016105	28864.6982373474	29670.3709558149	29921.7676569445	0.269932132538339	2.10679284042341e-11	3.88288304710763e-09	II	3245087	3246015	-	673	protein_coding	-	36890	37541	33897	27003	28338	32476	2133.710648782	2306.46230097658	2333.98154416145	1833.15309854746	1884.32014793525	1900.28597019505
F29B9.11	F29B9.11	5991.76870298251	6129.4848566338	6290.45649361136	5044.34733111293	4920.98043236397	5175.2238246415	0.281708657541012	2.77599592934015e-11	4.91755550745052e-09	IV	4659631	4660201	-	415	protein_coding	-	6579	6336	5802	4719	4700	5617	617.097409567398	631.280914620171	647.859521892383	519.521668024089	506.816005069101	533.000750601083
F33D4.8	mrps-24	594.714236669338	485.637846911327	678.701441744349	343.131064481299	346.562664492016	348.27035885962	0.75934350989895	6.17805580146445e-11	1.06344156748604e-08	IV	7710045	7710825	+	597	protein_coding	-	653	502	626	321	331	378	42.5775613910147	34.7684214799852	48.5904834965423	24.5658890645319	24.8115686718404	24.9338281660489
ZK377.1	wrt-6	2863.37145495926	3344.32278241525	2751.66814560249	2228.74850293928	1904.52412903618	2261.91463227611	0.486313895810873	7.07290973022518e-11	1.20609636390363e-08	X	3480251	3483661	+	1963	protein_coding	-	3144	3457	2538	2085	1819	2455	62.3453649397234	72.8173160994497	59.9132028202187	48.5274582639116	41.4679875555856	49.2495980455181
Y38F2AR.2	trap-3	12224.883918549	11961.9760499174	12425.874159476	10352.723861375	10097.4330403656	10516.2906773114	0.24145092044364	7.2047863507498e-11	1.21720862736834e-08	IV	2389443	2390386	+	815	protein_coding	-	13423	12365	11461	9685	9644	11414	641.112013662849	627.324284127808	651.652584759131	542.929952209258	529.541685014452	551.50791920118
F22F7.1	ldp-1	7018.17443763234	7063.99911981376	7021.19894047349	5787.26349875935	6065.37013716691	5617.47189938388	0.272868500454124	8.1247056264031e-11	1.36003099870964e-08	V	2127533	2130064	+	1559	protein_coding	Saccharop_dh	7706	7302	6476	5414	5793	6097	192.408752207219	193.665071781087	192.49167132285	158.66236417833	166.286875616748	154.007394419253
K07E8.3	sdz-24	1328.77193154757	1632.01403932153	1458.23233090439	537.678895433313	751.758287327091	751.821727062037	1.11361852055263	9.37168687022605e-11	1.54298803690737e-08	II	658669	659831	+	949	protein_coding	tRNA_anti	1459	1687	1345	503	718	816	59.8454329381711	73.5028972433361	65.6760901517338	24.216064107742	33.8578044145999	33.8606616230592
K02A4.1	bcat-1	7885.20039982103	8388.37802902014	8070.692543682	6901.10327816594	6740.69617522537	6589.49631366139	0.267140570109242	9.54960598942898e-11	1.55573313288501e-08	X	12877480	12880325	+	1842	protein_coding	-	8658	8671	7444	6456	6438	7152	182.965787515795	194.641367909266	187.269890703874	160.131097751951	156.409060210164	152.900664691901
C07D8.6	C07D8.6	5221.28134582744	5606.11817301023	5641.02811724576	4567.59825086788	4452.96378273276	4453.806652718	0.289225414160174	1.6117695909145e-10	2.5796796452479e-08	X	7341509	7342783	+	1124	protein_coding	Aldo_ket_red	5733	5795	5203	4273	4253	4834	198.54436435511	213.178163641659	214.505648645595	173.687421014536	169.328332487873	169.360383449002
F54C9.5	rpl-5	53217.3613955581	50507.3034848475	53156.6341649899	45692.0166705705	44234.3790013857	44183.3467172304	0.226273035263791	1.76229061639949e-10	2.75622759685145e-08	II	8569925	8571050	+	981	protein_coding	-	58433	52209	49029	42745	42248	47955	2318.62818189149	2200.55361972697	2315.98235608368	1990.75630135776	1927.24845936542	1925.02503285336
B0414.3	hil-5	4424.38248352166	4307.85922768155	4209.90047650688	3620.51375513445	3498.08417543149	3234.86039670933	0.322888338418871	2.00690672895729e-10	3.07284675831216e-08	I	5774585	5775610	+	867	protein_coding	-	4858	4453	3883	3387	3341	3511	218.112395037397	212.368052973052	207.538900449925	178.483422113555	172.447911180246	159.471553683643
C16H3.2	lec-9	4193.96486962068	4484.89453840819	4809.45622296794	3485.8267952446	3614.30307500434	3584.97345588038	0.335378288692851	2.09317898311054e-10	3.15637551453181e-08	X	17600472	17601504	+	555	protein_coding	-	4605	4636	4436	3261	3452	3891	322.982197515988	345.387035579424	370.38191497575	268.447646436782	278.341756772817	276.083048097028
Y51A2D.4	hmit-1.1	1678.49668940519	1886.44183561173	2157.53333717453	1462.31556451843	1262.70263860233	1208.81140429582	0.540463372227015	2.46909949812853e-10	3.6927204461355e-08	V	18516789	18524221	+	2100	protein_coding	Sugar_tr	1843	1950	1990	1368	1206	1312	34.1623685913025	38.3946669189193	43.9121802132946	29.7624437552988	25.6997307372882	24.6028848383121
F11G11.10	col-17	12537.2682725729	14166.6944824093	12347.8126517993	10732.1990261441	9113.23695389276	10297.9306904073	0.373573532351467	3.33065462487682e-10	4.838138076272e-08	II	4866436	4867574	-	1092	protein_coding	Collagen	13766	14644	11389	10040	8704	11177	490.712431683157	554.488661105182	483.29708199576	420.061481251687	356.6948213059	403.064088645952
F45E4.8	nlp-20	913.473781591648	1127.99547708886	1062.50385448796	753.605608907525	654.385695793081	515.956087199437	0.691877226733588	3.34103583037527e-10	4.838138076272e-08	IV	7642057	7643125	-	528	protein_coding	-	1003	1166	980	705	625	560	73.9450222831892	91.3103937623018	86.0088956895846	61.0038127709662	52.9720347013209	41.7662609852166
F28A12.4	asp-13	6392.4949880277	7079.47761692647	6872.6652383665	5326.54858040596	5670.64468546452	5564.95494050822	0.296451361493041	4.39115901572198e-10	6.16316056929717e-08	V	8641491	8643193	-	1334	protein_coding	Asp	7019	7318	6339	4983	5416	6040	204.814805076683	226.82564958927	220.199404737841	170.662004627387	181.686804305323	178.300517018063
R09B5.6	hacd-1	2557.36229183385	2626.50747881325	2924.05397505513	2158.19819061602	2087.75212385825	2069.35244973203	0.359802214481714	8.81572732630847e-10	1.21857394542291e-07	V	1460367	1461614	+	1025	protein_coding	3HCDH_N	2808	2715	2697	2019	1994	2246	106.638780942627	109.522047999109	121.92936147765	89.9941415476334	87.0566294457149	86.289386249541
Y39A1C.3	cey-4	15891.5294267125	15654.5650173687	16043.8082027682	13522.1431952911	13904.3872642114	13685.7352129651	0.211038220108988	9.06918238633607e-10	1.24418272045931e-07	III	10866946	10868703	-	1207	protein_coding	CSD	17449	16182	14798	12650	13280	14854	562.73665691957	554.345484745863	568.129017028931	478.834066362104	492.369752179102	484.627040886624
C05D11.11	mel-32	17333.2333113183	18226.8977562875	17684.1840515848	15625.8252354755	14921.0408811955	14525.0852048199	0.240518527664717	1.1870547280858e-09	1.6001428149079e-07	III	6440145	6442822	-	1701	protein_coding	SHMT	19032	18841	16311	14618	14251	15765	435.533985135394	457.989186083798	444.352361473447	392.631761980144	374.922571030745	364.973350907097
F42A10.6	F42A10.6	867.936703745604	879.372117215928	885.781274608839	547.299392568302	585.282566317332	681.799115227828	0.534621546607683	1.19269660653006e-09	1.6001428149079e-07	III	6176147	6176863	-	580	protein_coding	-	953	909	817	512	559	740	63.9597622521131	64.8024577201814	65.2747596533959	40.3314422334358	43.1304882376945	50.2429602590635
F36A4.10	col-34	2171.20787169939	2571.36533284922	2494.71568283346	1913.40998573684	1791.44628080314	1800.31820426375	0.394297735417656	1.79693104233495e-09	2.32530523393216e-07	IV	4243548	4244610	-	961	protein_coding	Collagen	2384	2658	2301	1790	1711	1954	96.566123366642	114.363431152391	110.954379602833	85.1003660874762	79.6759374409173	80.070522992381
F47G4.7	smd-1	13999.0084714309	15080.8932181288	15265.3615012147	12797.3990777885	12195.6553353565	12255.7997712981	0.25147979765744	2.90200467714422e-09	3.62671077665572e-07	I	14048085	14051003	-	2016	protein_coding	SAM_decarbox	15371	15589	14080	11972	11648	13302	296.792914415418	319.729947969569	323.640859193461	271.31759917035	258.560032846128	259.835154756754
F15B9.8	F15B9.8	2092.8840978042	2166.02218971008	2142.35471068184	1576.6925860122	1510.84569444707	1800.31820426375	0.387736592825694	3.38914314536362e-09	4.1225537220203e-07	V	12988532	12992186	+	678	protein_coding	TSP_1	2298	2239	1976	1475	1443	1954	131.935681329425	136.546316001866	135.054315095453	99.3949023745862	95.2439059046023	113.492289964127
Y51H4A.7	uroc-1	720.396571524421	900.655050745906	838.077019917543	535.541007181093	602.034840129635	528.854989379423	0.561162191142441	4.48436832284766e-09	5.41866121978002e-07	IV	16535730	16542894	-	2294	protein_coding	Urocanase	791	931	773	501	575	574	13.4222401090232	16.7807688492118	15.6148313801442	9.97805968371276	11.2169553515753	9.85348755239722
C05E11.5	amt-4	1225.85813561551	1365.9773701968	1357.4028834887	1037.94474645278	983.149069359525	899.237751976162	0.436055327878445	4.71247482802377e-09	5.61985723608639e-07	X	4565302	4569393	+	1883	protein_coding	Ammonium_transp	1346	1412	1252	971	939	976	27.8250961382423	31.0055874689815	30.8109597954708	23.5597509345816	22.3159732585341	20.411315284301
F11G11.12	col-73	64419.482545685	71261.0658947851	64482.0579037462	57938.9095234123	51362.4715085206	54884.8287758402	0.285852422124957	5.06863652340774e-09	6.00534688351283e-07	II	4872098	4873127	-	978	protein_coding	Collagen	70733	73662	59475	54202	49056	59570	2815.3030906165	3114.29851849458	2818.03780055182	2532.08477625591	2244.67690619979	2398.61330725529
M04C3.1	M04C3.1	2251.35312870843	2283.07832412496	2414.48579994355	1858.89383530523	1767.36488719795	1908.11617248221	0.327292531724567	6.00083076128982e-09	6.94910601765488e-07	V	19437942	19445577	-	3534	protein_coding	SNF2_N	2472	2360	2227	1739	1688	2071	27.2285086462105	27.6122022332745	29.2014818295659	22.4819937048405	21.3750164283138	23.077302728698
Y71G12B.25	Y71G12B.25	1862.46648390321	2196.01177786596	1847.4556816811	1334.04226938524	1241.76229633695	1602.2279207854	0.498258068732689	6.01753124405059e-09	6.94910601765488e-07	I	1771369	1775933	-	1414	protein_coding	MFS_1	2045	2270	1704	1248	1186	1739	56.2970757180343	66.3792032794721	55.843341770825	40.3243114975388	37.5349498231907	48.4308025693802
ZK678.5	wrt-4	5789.58407734607	6819.24538421901	5799.31950781234	4967.38335403301	4378.62556769066	4915.40308073036	0.368199433330995	6.07471308614142e-09	6.97101980941738e-07	X	15752258	15757269	-	1889	protein_coding	-	6357	7049	5349	4647	4182	5335	130.997252558595	154.294746897442	131.217529978617	112.393837465766	99.0723878757844	111.217712739201
B0222.7	col-145	19486.2263518793	19692.5179516473	19234.5723290519	17441.9613057363	16002.6095592023	15516.4579723674	0.254852705315169	6.19732212808567e-09	7.06727122181569e-07	V	9162051	9163005	-	901	protein_coding	-	21396	20356	17741	16317	15284	16841	924.378279030997	934.164241203902	912.440435944722	827.403412214128	759.124132975794	736.062306685177
T08A9.9	spp-5	9548.21448275857	10108.4260206702	10161.0062492461	8654.17164498628	8425.34671047508	8116.17352167829	0.243022946588896	7.43082712165818e-09	8.21714373707729e-07	X	7319933	7320384	-	404	protein_coding	-	10484	10449	9372	8096	8047	8809	1010.15398356848	1069.42160032388	1074.98432908838	915.568662335144	891.360113233772	858.651115248904
C01B12.1	sqt-2	8503.59391697031	9360.62112891234	8077.19766932172	7210.02813061172	6217.1876185909	7045.56464073946	0.34161960209536	8.51975461342223e-09	9.30846962134742e-07	II	23328	24457	+	1026	protein_coding	Collagen	9337	9676	7450	6745	5938	7647	354.243533896067	389.945655983243	336.480677969278	300.356045857365	258.996200242966	293.504809966037
B0041.4	rpl-4	76418.5025581177	75472.1845155122	74718.9572854557	66754.4917314412	66798.6448094444	67161.8196007196	0.175073779474955	9.0103702305146e-09	9.78590566821247e-07	I	4645636	4646965	-	1147	protein_coding	-	83908	78015	68917	62449	63799	72895	2847.6190216635	2812.35592217242	2784.28805750427	2487.50438797676	2489.14968513096	2502.68284018117
F29G6.3	hpo-34	15121.0420695575	16141.1702703496	15780.3506143594	13389.5941236534	13747.334697221	13265.5995419598	0.21949940743959	9.53680760603392e-09	1.02357995046879e-06	X	11512852	11519016	-	6487	protein_coding	-	16603	16685	14555	12526	13130	14398	99.6287321514712	106.350099555209	103.972749852969	88.2206583663992	90.5777207712078	87.4036893433015
C16B8.3	C16B8.3	2654.81163842438	2702.93255830726	2701.79551569795	2233.02427944372	2229.09943414955	2192.81337059761	0.27632649596147	1.96018049035421e-08	2.06736723855508e-06	X	3968036	3968637	-	602	protein_coding	-	2915	2794	2492	2089	2129	2380	188.488128134702	191.904650038391	191.823921511389	158.541781428038	158.263122583844	155.686859885093
Y71F9AM.6	trap-1	16163.8411522319	16431.3920912129	16469.89393217	14284.3003572075	14571.3371653637	13891.1962976891	0.198950975672331	2.20885457538728e-08	2.30301489042951e-06	I	2928393	2929679	+	1106	protein_coding	-	17748	16985	15191	13363	13917	15077	624.649255573711	634.988722120589	636.476620081571	552.014678966881	563.107174051955	536.823230608257
C55F2.1	atic-1	2188.51196128089	2563.62608429286	2286.55166236235	1740.24103730702	1833.3269653339	1902.58807154793	0.361538400902151	2.53021796802328e-08	2.60826875957925e-06	IV	7882026	7900246	+	2305	protein_coding	-	2403	2650	2109	1628	1751	2065	40.5811896858466	47.5368644315671	42.3991224989722	32.2689813368521	33.9950572136002	35.2793536391396
C49F5.1	sams-1	13519.9584124905	13184.7773218217	12753.2988166754	11138.3977940658	11617.701888832	11339.9777165191	0.210884943778887	3.84342339193231e-08	3.83208214257907e-06	X	11965962	11968109	+	2144	protein_coding	-	14845	13629	11763	10420	11096	12308	269.523944890702	262.842021244666	254.240383185252	222.046904408007	231.601958238965	226.065453448821
C47B2.4	pbs-2	4714.90904017943	4616.46176386624	4387.70724399262	3870.64668064418	3904.32681537984	3736.99623157307	0.253778234611579	3.97781038396963e-08	3.92319612248161e-06	I	12967216	12968282	-	1009	protein_coding	Proteasome	5177	4772	4047	3621	3729	4056	199.723391599352	195.553168218279	185.863134293234	163.960465865448	165.387155263187	158.299037246192
D2092.8	D2092.8	1010.01238662526	1164.75690773155	1071.17735534092	824.155921230783	825.049485255916	780.383581889149	0.418310790622949	4.45417685204325e-08	4.34603801296156e-06	I	6620665	6621282	+	517	protein_coding	-	1109	1204	988	771	788	847	83.4993196194126	96.2922936445922	88.5559242115255	68.1342720092928	68.2081443589026	64.5155435643984
F13D12.4	alh-8	27139.1876546855	27897.088827454	26726.3086907986	23531.7359921848	24325.348592577	23881.3960360882	0.188730914885319	4.53089281323648e-08	4.39737607820813e-06	II	11728949	11729990	+	1889	protein_coding	Aldedh	29799	28837	24651	22014	23233	25920	614.061212677925	631.209762559445	604.719261825178	532.43768839496	550.394258134409	540.349224779775
F21F8.4	asp-12	161.201255574997	135.436849736227	157.207202959953	79.1018653321374	61.7740096828668	75.550712768489	1.06738443387495	5.99512515821658e-08	5.55264231658984e-06	V	8269254	8272058	+	1340	protein_coding	Asp	177	140	145	74	59	82	5.14174342829551	4.31995104254202	5.0143474367915	2.52306655296622	1.97036994031707	2.40979748882721
F10F2.3	lips-3	1234.96555118472	1355.33590343181	1261.99437410611	980.221763642838	955.926624414533	1032.83352455459	0.374941335869128	6.23962133500113e-08	5.72101160193119e-06	III	4616526	4618900	+	1228	protein_coding	-	1356	1401	1164	917	913	1121	42.9836465473696	47.1732020137612	43.9243994047507	34.1171507059802	33.2715451938209	35.9483316106588
F19G12.7	abu-2	14.5718649107342	28.0547760167898	28.1888777721295	0	0	0	6.98487318210171	6.35630161066043e-08	5.79885395940551e-06	X	1408836	1410652	-	1719	protein_coding	-	16	29	26	0	0	0	0.362314770782697	0.697553800021535	0.700888105345192	0	0	0
T28F3.8	T28F3.8	1241.34074208317	1492.70756530713	1521.11521208837	1108.49505877603	1061.67535285469	972.945764433225	0.43684783205103	8.13378572050901e-08	7.31079085006933e-06	IV	17305118	17307414	-	1698	protein_coding	-	1363	1543	1403	1037	1014	1056	31.2464083112318	37.5736882659462	38.2887513428242	27.9024832129278	26.7239609920468	24.4905041698271
C18B2.5	C18B2.5	6490.85507617515	6950.81260967705	6551.74570680687	5622.64610333842	5740.79483205354	5719.74176666805	0.226920278626705	8.72398654862611e-08	7.76477358859668e-06	X	3606682	3611094	-	2301	protein_coding	-	7127	7185	6043	5260	5483	6208	120.568004709422	129.111742231608	121.699051660033	104.440973324918	106.635592726054	106.24453083101
F46E10.1	acs-1	4969.91667611727	5280.10232757375	4966.66342592789	4226.6050746388	4127.34146050612	4436.30099975945	0.250311012852256	9.10467121368408e-08	8.04085552411086e-06	V	6524989	6532091	+	2420	protein_coding	AMP-binding	5457	5458	4581	3954	3942	4815	87.7769571139738	93.2553492882538	87.7194993292736	74.6488435424063	72.895683767601	78.3524207703186
ZK1290.3	rol-8	6345.13642706781	6484.52288415662	6008.56771589007	5037.93366635627	4287.53507883627	5447.02212057692	0.350487161988489	9.14776778974611e-08	8.04085552411086e-06	II	7544106	7545332	+	1091	protein_coding	Collagen	6967	6703	5542	4713	4095	5912	248.578174084899	254.038802298895	235.3926994083	197.366970172838	167.969223904393	213.393490982632
ZK84.1	ZK84.1	12494.4634193976	14676.5174810592	12923.5162709148	10981.2630075277	10975.8803983982	11160.314436155	0.275781143137672	9.23849953968663e-08	8.04085552411086e-06	II	6020653	6023349	+	2535	protein_coding	-	13719	15171	11920	10273	10483	12113	210.662108212334	247.452492355544	217.896126609218	185.148888619614	185.058135479696	188.167773878384
F25E2.4	ifd-2	1953.5406395953	2196.01177786596	2006.8312598543	1587.3820272733	1612.40635443415	1698.96968713529	0.32904416867332	9.25451967589215e-08	8.04085552411086e-06	X	813852	815929	-	1515	protein_coding	Filament	2145	2270	1851	1485	1540	1844	55.1133230256746	61.9539230608407	56.6167589455852	44.7832497881321	45.4892365479478	47.9313628189043
F41H10.8	elo-6	12604.6631477851	13394.7044389128	12976.6414636392	11476.1841379166	11317.2079773239	10870.0891371053	0.211517754168435	9.45822993340948e-08	8.17890347701372e-06	IV	5386627	5388561	-	930	protein_coding	ELO	13840	13846	11969	10736	10809	11798	579.288724401903	615.597668670885	596.38421053825	527.42576237932	520.119490390904	499.570674482898
F40C5.3	grl-27	1285.96707837229	1329.21593955411	1163.33330190365	827.362753609113	964.302761320684	1007.03572019462	0.432574301114131	9.65385633623695e-08	8.30869163731035e-06	V	3575119	3575874	-	442	protein_coding	-	1412	1374	1073	774	921	1093	124.35245425019	128.534600217949	112.493821681503	80.0056165486868	93.2476554238405	97.3799138639804
F01G10.1	tkt-1	16264.0227234932	16163.4206099491	15322.8234443656	14059.8220907244	13910.669366891	13378.0042609568	0.207958805966581	1.01889488022975e-07	8.72805445289764e-06	IV	10243591	10245752	+	1981	protein_coding	-	17858	16708	14133	13153	13286	14520	350.905581986361	348.735033912098	330.59866982678	303.348694062245	300.130638833756	288.638084858677
Y54E10BL.2	col-48	11330.5357096527	12321.851107788	10700.931677343	9753.04620662732	8917.44475371147	9706.42389043942	0.275815297108833	1.2587579160006e-07	1.05354573097922e-05	I	3010690	3011659	+	910	protein_coding	Collagen	12441	12737	9870	9124	8517	10535	532.176669699564	578.737127273699	502.605201436279	458.084576287697	418.837747205288	455.894802600172
B0222.8	col-10	15784.9726645528	15961.2327414143	14884.811651291	13997.82333141	12480.4439901656	12831.6436186189	0.246606626049226	1.33749019595464e-07	1.11433087284878e-05	V	9164295	9165307	-	963	protein_coding	-	17332	16499	13729	13095	11920	13927	700.590633747833	708.413653880781	660.638434389745	621.270883849235	553.924441323839	569.511872198685
Y57G11C.15	sec-61.A	39228.3710812533	40149.2866982348	39344.0840566464	35752.974186	34801.801827946	33100.4256941553	0.195878218178334	1.3629259021162e-07	1.13036118227328e-05	IV	14822532	14824859	-	2141	protein_coding	-	43073	41502	36289	33447	33239	35926	783.123736150917	801.508156884485	785.433737181124	713.743700064772	694.755258020622	660.790349517734
Y116F11B.3	pcp-4	2165.74342235787	2508.48393832882	2440.50630250244	1887.7553267102	1925.46447130156	1878.63296749938	0.321375859417791	1.54801788716129e-07	1.27230334996148e-05	V	19822618	19830101	-	3287	protein_coding	Peptidase_S28	2378	2593	2251	1766	1839	2039	28.1613895333822	32.618080515097	31.7341601659446	24.5466810843757	25.0370170580858	24.4280620879853
M163.3	his-24	610.196843136993	611.400635952108	616.902748166988	425.439762191766	358.079852737974	477.25938065948	0.541733493070287	1.9416503996721e-07	1.56067635208886e-05	X	14490107	14491111	+	902	protein_coding	-	670	632	569	398	342	518	28.9141346281566	28.971176266297	29.231893467819	20.159433301791	16.9675887152563	22.6149022895563
F46G10.1	F46G10.1	2101.9915133734	2253.08873596908	2168.37521324073	1818.27395851305	1801.91645193583	1710.02588900385	0.291894632500238	2.11084910250374e-07	1.68923476860891e-05	X	13310227	13311812	-	702	protein_coding	K_tetra	2308	2329	2000	1701	1721	1856	127.979563921951	137.179104707241	132.021329507822	110.705446154578	109.709520840282	104.11477219465
T08H10.1	exc-15	4962.63074366191	5141.76325962889	4812.7087857878	4242.63923653045	4298.00524996896	4205.04211067541	0.227314685467966	2.19484656525672e-07	1.74118132302931e-05	V	4483468	4486531	+	1153	protein_coding	Aldo_ket_red	5449	5315	4439	3969	4105	4564	183.962555655099	190.602919837	178.405014112327	157.272784736513	159.325178689375	155.879075690879
Y48G8AL.8	rpl-17	50401.3485015587	49976.1975526676	49020.4584457332	44834.7234814303	42995.7577563886	44646.7858455542	0.173431855701079	2.32356819503537e-07	1.82740626235411e-05	I	1156577	1157462	+	627	protein_coding	-	55341	51660	45214	41943	41065	48458	3435.74873541395	3406.76713316639	3341.61650673158	3056.28418849139	2930.92595201313	3043.47289446861
C50B6.7	C50B6.7	879.776343985576	1144.44138027111	1066.84060491444	716.192564493677	806.203177217076	672.585613670695	0.493925912848703	2.99901848597976e-07	2.34850177232561e-05	V	13322367	13324970	-	2199	protein_coding	-	966	1183	984	670	770	730	17.0999102399469	22.2441135310156	20.7358139475806	13.9203885749854	15.6698938995318	13.072815268419
F59D6.3	asp-8	763.201424699702	920.97057820634	858.676584443329	609.29815188268	663.808849812501	564.787645452241	0.468911335122721	3.053290327897e-07	2.37065256692803e-05	V	3024219	3027933	+	1472	protein_coding	Asp	838	952	792	570	634	613	22.1604279142931	26.7414360731269	24.9326585818876	17.6916700311729	19.2744506090615	16.3992564726309
F52B5.6	rpl-25.2	20604.6169837781	19981.7723664411	19872.0746417447	18132.4992112033	17771.0214635135	17496.4394569952	0.179261991717929	3.0928391843929e-07	2.39118405756071e-05	I	8329067	8329684	-	517	protein_coding	-	22624	20655	18329	16963	16973	18990	1703.41623721334	1651.92468872845	1642.85580452738	1499.04235550406	1469.15841904017	1446.45829077677
ZK265.2	col-63	21834.1180856213	24311.8819337222	21294.5287816306	18366.5979748214	17313.474985015	19911.2982151197	0.278684390247539	3.1661554606697e-07	2.43753892554343e-05	I	8243693	8244961	-	1220	protein_coding	-	23974	25131	19641	17182	16536	21611	764.931602819958	851.737026529071	746.02775199587	643.451279879352	606.556404922637	697.567962131148
F59B1.2	F59B1.2	3433.49566959174	3467.1833532474	3553.96697450156	3106.35163047556	2675.12872440212	2784.32017056554	0.28765823291657	3.27476972336856e-07	2.50006060136329e-05	V	3633339	3634685	+	641	protein_coding	-	3770	3584	3278	2906	2555	3022	228.941885040705	231.18814440462	236.974785120829	207.128264112506	178.374773649847	185.65554459602
F30B5.1	dpy-13	34308.5451907667	36470.2414157572	33990.3656551551	30860.4169207947	28699.7860918146	30892.8707210663	0.211962999908471	3.50842688316391e-07	2.62700688668033e-05	IV	4235614	4236706	+	985	protein_coding	Collagen	37671	37699	31351	28870	27411	33530	1488.71941472947	1582.51992772111	1474.91294029574	1339.09792913624	1245.34364590212	1340.50616729608
C08F1.5	math-4	1062.83539692667	1201.51833837424	1254.40506085976	866.913686275182	956.973641527802	776.698181266296	0.436503683704109	3.5213353399553e-07	2.62700688668033e-05	II	1778772	1782307	-	2862	protein_coding	MATH	1167	1242	1157	811	914	843	15.8724204919715	17.9435163249521	18.7333284634637	12.9465189046146	14.291477383972	11.5992374398297
W06D12.3	fat-5	836.971490810294	786.501134539658	800.13045368583	622.125481396	548.636967352919	629.282156352171	0.428693124992079	3.65614847740877e-07	2.70081316270447e-05	V	17723780	17726825	+	2335	protein_coding	-	919	813	738	582	524	683	15.3204160761896	14.3965771329646	14.6460561683286	11.3877489630609	10.0425721866442	11.5187489305084
F43G9.1	idha-1	7483.56337321892	7286.50251580899	7165.395892154	6451.07780107364	6374.24018558124	6280.84401149744	0.199580594802865	4.0002481355678e-07	2.9195410992628e-05	I	8606404	8608633	-	1613	protein_coding	-	8217	7532	6609	6035	6088	6817	198.299150284614	193.077439900148	189.868361635298	170.94039063674	168.904350704671	166.42954277735
Y54G2A.45	Y54G2A.45	761.37994158586	850.349935129594	802.29882889907	577.229828099381	588.423617657138	632.046206819311	0.423765314293535	4.2079183584448e-07	3.05887164813482e-05	IV	2805857	2809030	+	1073	protein_coding	Lipase_3	836	879	740	540	562	686	30.3283294533715	33.8723041869827	31.9582666601694	22.9930097192307	23.4388960881732	25.1765308529712
Y71F9AL.9	Y71F9AL.9	11813.2287348208	12068.3907175673	12025.8089326331	10834.8176622506	10287.9901549805	10417.7062106501	0.18710625450202	5.19686238260307e-07	3.74790320288441e-05	I	2876930	2878517	+	1431	protein_coding	-	12971	12475	11092	10136	9826	11307	352.838331107732	360.459526817678	359.187691126602	323.615081669971	307.282399945095	311.156768047816
F59F4.2	serp-1.1	5750.42219039847	6331.67272516859	6221.06848678766	5335.10013341484	5182.7347106812	4949.49303649175	0.242924166272242	5.59457113564757e-07	3.98744316175881e-05	X	15841572	15842473	+	487	protein_coding	-	6314	6545	5738	4991	4950	5372	504.681691532216	555.694729076067	545.98762718537	468.23124818927	454.859005816418	434.388717067483
C16C10.11	har-1	5890.67639016429	5808.30604154503	6157.10141799706	4700.14732250552	4987.98952761318	5325.40390002276	0.249446628761856	6.12116378253016e-07	4.32894396806377e-05	III	4152052	4152912	+	697	protein_coding	-	6468	6004	5679	4397	4764	5780	361.226137054273	356.175049391533	377.563765748203	288.220901716738	305.871867572855	326.562681710195
VZK822L.1	fat-6	9040.02069399671	9851.09600617139	9463.87361818917	8443.58965214261	7534.33514708322	8012.06095408269	0.241124887311384	6.20142099380065e-07	4.35196644049564e-05	IV	11913690	11915687	-	3488	protein_coding	-	9926	10183	8729	7899	7196	8696	110.774482099742	120.713225681347	115.968285272677	103.4659435459	92.3241331115837	98.1780830799937
T15B7.2	hpo-8	2923.48039771604	3030.88321588284	3106.19749296735	2561.19012615948	2545.29860235677	2548.45453070294	0.242749424172495	6.62229766503269e-07	4.61184897695368e-05	V	6839256	6840256	+	790	protein_coding	-	3210	3133	2865	2396	2431	2766	158.1684558569	163.979248334726	168.053961105074	138.567540157637	137.707764329124	137.878508868304
E04D5.3	cut-4	1097.44357608967	1270.2041693119	1165.50167711689	873.327351031842	904.622785864355	948.99066038468	0.372571569854424	6.8551358496131e-07	4.73783366333487e-05	II	10436144	10440092	+	1792	protein_coding	-	1205	1313	1075	817	864	1030	26.1752582528399	30.2957918657098	27.7985201766401	20.8298353105119	21.5762664772009	22.6344899695075
F32B5.8	cpz-1	10851.4856507124	12401.1784054906	11926.063672824	9978.59341723653	9395.93157447537	10211.3237757703	0.249544110193641	7.32974786063429e-07	5.04673884774088e-05	I	2686640	2689473	-	1037	protein_coding	Peptidase_C1	11915	12819	11000	9335	8974	11083	447.257079856109	511.129537368947	491.547110154003	411.279772790523	387.264661613573	420.872035444886
K09C8.1	pbo-4	1475.40132221183	1706.50430667645	1772.6467368243	1310.52549861082	1334.94681941789	1203.28330336155	0.3640322305867	8.58660883739731e-07	5.86783763472477e-05	X	10954134	10958388	+	2681	protein_coding	Na_H_Exchanger	1620	1764	1635	1226	1275	1306	23.5212357184875	27.205540247027	28.2600002553512	20.892741997616	21.2820731135721	19.1830587301206
B0491.2	sqt-1	8047.31239695295	9075.23633839672	7897.22252662274	6931.03371369701	6047.57084624134	7246.41897468496	0.306791800736715	9.81174806618384e-07	6.60609428839816e-05	II	11336691	11337835	-	1044	protein_coding	Collagen	8836	9381	7284	6484	5776	7865	329.455788305743	371.538843584538	323.31113104538	283.755502866317	247.586662751862	296.667329157308
Y71F9AL.13	rpl-1	36184.6727980237	34136.8579760159	36234.6340008592	30386.874672928	30282.8759670773	32384.5366231661	0.195373719732179	9.94204156794556e-07	6.66920920767407e-05	I	2875395	2876286	-	837	protein_coding	-	39731	35287	33421	28427	28923	35149	1847.76174608317	1743.19056722275	1850.31300307265	1551.69855803495	1546.3878887528	1653.70869237718
PDB1.1	PDB1.1	722.218054638262	837.773656225516	769.773200700459	546.230448442192	603.081857242903	583.214648566507	0.426596276924516	1.04487122349715e-06	6.98341404539521e-05	X	7556794	7558989	-	1191	protein_coding	-	793	866	710	511	576	633	25.9181118358279	30.0650353113078	27.6247149677954	19.602475678831	21.6426921506543	20.9297211399829
T19C3.2	T19C3.2	2421.66179985264	2597.48529672692	2394.97042302439	1964.71930379012	1930.69955686791	2163.33016561478	0.290562705777951	1.04965414745415e-06	6.98977721695197e-05	III	614707	617447	-	850	protein_coding	-	2659	2685	2209	1838	1844	2348	121.770291389981	130.611360134134	120.428148265712	98.7934988017737	97.0828575817722	108.780402224488
Y39B6A.1	Y39B6A.1	10220.3417517662	12697.2046627712	12588.5023004691	8467.10642291704	6859.00910902476	6956.19367563527	0.672172959859964	1.07908625059425e-06	7.11273740529897e-05	V	19201013	19203609	-	2389	protein_coding	-	11222	13125	11611	7921	6551	7550	182.850456229766	227.163603900938	225.218827784545	151.483610820432	122.713405806862	124.452118931612
R03D7.1	metr-1	9815.06175893638	10098.7519599748	10331.2237034855	8800.61699026334	8875.56406918072	8946.31001197596	0.183783581889481	1.07981380097984e-06	7.11273740529897e-05	II	10926561	10931077	+	3947	protein_coding	B12-binding	10777	10439	9529	8233	8477	9710	106.285174554131	109.357194198756	111.874580277906	95.2999722230535	96.1115578819825	96.8776503492196
K05B2.5	mct-4	4937.12998006812	5178.52469027158	5252.88895407567	4436.11812335636	4462.38693675218	4367.19973808095	0.212058088487989	1.08524705556193e-06	7.1228121495622e-05	X	4922645	4926932	-	3198	protein_coding	MFS_1	5421	5353	4845	4150	4262	4740	65.9846445469424	69.2108800749905	70.2047569901047	59.2886309899986	59.6397131615418	58.3675381337227
K11H12.2	rpl-15	55197.3135403041	53840.0173944282	52740.3061240477	46924.5092479753	48371.1436159113	48839.8504042053	0.166596982270093	1.21982578535901e-06	7.94890759987873e-05	IV	653438	654582	-	726	protein_coding	-	60607	55654	48645	43898	46199	53009	3249.58648818435	3169.67949755007	3104.93709151751	2762.54841833127	2847.71494535718	2875.30873839655
F47B7.2	F47B7.2	2141.153400321	2249.2191116909	2022.00988634698	1775.51619346865	1745.37752781931	1768.9922989695	0.278205645807305	1.27071840561162e-06	8.2510775903166e-05	X	3772763	3778081	+	2271	protein_coding	Evr1_Alr	2351	2325	1865	1661	1667	1920	40.2974373316627	42.3312809745224	38.0551046304549	33.4159862282304	32.8487634453685	33.2932036991045
W08E12.7	W08E12.7	18572.7525702876	18725.1118821029	18316.2654262445	16541.9103515517	16803.5776508531	15718.2336564686	0.180983514034872	1.28496535819882e-06	8.31399926443112e-05	IV	3295135	3297182	+	1847	protein_coding	Peptidase_M24	20393	19356	16894	15475	16049	17060	429.789852540013	433.315581206798	423.854514124259	382.794374921963	388.849586692844	363.733770739535
Y38F2AR.9	sec-61.B	6869.72356385424	6890.8334333653	6816.28748282224	5273.10137410046	5503.12194734149	6293.74291367742	0.269023729925215	1.31984637100794e-06	8.47954819908833e-05	IV	2388194	2388677	-	428	protein_coding	-	7543	7123	6287	4933	5256	6831	686.028680377901	688.136767521293	680.692412649774	526.585785228226	549.556245226151	628.509736319792
F41H10.7	elo-5	6050.05616262544	6065.63605604386	6038.92496887544	5143.75913484115	5314.65886695309	5392.66246138983	0.195528077337391	1.36163689258009e-06	8.71734271649695e-05	IV	5374598	5377275	-	961	protein_coding	ELO	6643	6270	5570	4812	5076	5853	269.08085466636	269.773782289501	268.585786348447	228.772604253036	236.373499970833	239.842769229481
F09F7.4	hach-1	8764.06600224968	9051.05118665811	9211.25790584663	7416.33434695094	8041.09142990538	7954.01589427276	0.20682668273015	1.59465177955191e-06	9.99863105488113e-05	III	5555404	5557318	+	1615	protein_coding	-	9623	9356	8496	6938	7680	8633	231.942264413963	239.537368502393	243.777262315764	196.274352753767	212.808638608292	210.504172062227
W04B5.3	W04B5.3	1938.96877468457	2067.34677061654	2049.11457651249	1673.96650148821	1576.80777258301	1727.5315419624	0.281610961587707	1.7190535653735e-06	0.000106324919843406	III	2418345	2423910	+	1973	protein_coding	-	2129	2137	1890	1566	1506	1875	42.003986463721	44.7850460010226	44.3900809843863	36.2632277462394	34.1584728955945	37.4236101435128
C49A9.5	C49A9.5	432.602239537421	444.039385920914	611.481810133886	329.234790841869	332.95144201952	314.180403098229	0.605563261912852	1.86545189817064e-06	0.000114602812572463	IV	6213822	6216365	+	1588	protein_coding	-	475	459	564	308	318	341	11.6435401532329	11.9513722932075	16.458104832926	8.86139311508798	8.96142721863032	8.45620249850022
F47B10.2	haly-1	2049.16850307199	2320.8071608372	2310.403789708	1766.96464045977	1913.9472830556	1727.5315419624	0.304481774264948	1.92518229629319e-06	0.000117875423416663	X	10893567	10896419	-	2250	protein_coding	-	2250	2399	2131	1653	1828	1875	38.926193185966	44.0862660902162	43.8886426962624	33.565422679587	36.3575184648247	32.8163479169559
F28C6.7	rpl-26	35393.2383850595	34425.1449847401	34051.0801611258	31810.7082489065	28936.4119594134	30273.723416427	0.190559358087724	1.96586577518181e-06	0.000119963835899556	II	8602600	8603581	+	709	protein_coding	KOW	38862	35585	31407	29759	27637	32858	2133.63853257124	2075.27819380888	2052.7281487223	1917.67003996164	1744.39656748171	1825.01476985388
F56E10.4	rps-27	17651.0821146837	17556.4853500931	19532.7239208725	15328.6587684169	15386.9634966002	16300.5269548794	0.21916341847782	2.06940866241297e-06	0.000125443290546136	V	103399	104070	-	371	protein_coding	-	19381	18148	18016	14340	14696	17692	2033.50013514072	2022.60207618156	2250.27544910226	1765.94440355423	1772.66142361394	1877.9088755152
F09G2.9	attf-2	4736.76683754553	4502.30784765999	4657.66995804109	4141.08954455001	3952.48960259021	3838.34474870153	0.220373397992317	2.0951805673727e-06	0.0001265849822261	V	7193764	7196138	-	1848	protein_coding	-	5201	4654	4296	3874	3775	4166	109.55364218626	104.13099058313	107.72426119022	95.7766041234946	91.4145970274224	88.7746139104144
F56D2.1	ucr-1	12834.1700201291	13288.2897712629	12943.0316478339	11467.6325849077	11728.6857028385	11559.2590535788	0.168648120649295	2.15821558075986e-06	0.000129963041209718	III	5592133	5594394	+	1704	protein_coding	-	14092	13736	11938	10728	11202	12546	321.917790127132	333.308415816895	324.648351944952	287.641112275544	294.189073125236	289.939366877555
F31C3.1	cyn-5	14852.3733102658	15128.2961155365	14720.0151350847	13585.2108987315	13140.0647715251	13063.8238578586	0.168062041963094	2.50213368174571e-06	0.000149621068329927	I	15040427	15041281	-	806	protein_coding	Pro_isomerase	16308	15638	13577	12709	12550	14179	787.603422427709	802.235275614893	780.584628220128	720.407329840519	696.801768227956	692.758804636999
K02F2.2	ahcy-1	56674.5363456298	56559.3958559177	52171.107630572	46071.4918353395	48059.1325161571	49861.6277268913	0.200020387016644	2.50926487498398e-06	0.000149621068329927	I	6836390	6838142	+	1617	protein_coding	-	62229	58465	48120	43100	45901	54118	1498.04457375973	1495.00113314327	1379.00810015254	1217.78055541636	1270.31868856181	1317.96298075682
E04A4.8	rpl-20	32462.4720548881	31990.1839076967	32281.6859871214	29924.0218663224	27292.5950915812	25757.2649531205	0.221486225510682	2.64943084624527e-06	0.000156445033076347	IV	4749012	4749778	-	723	protein_coding	-	35644	33068	29775	27994	26067	27956	1919.06670805058	1891.14670065406	1908.3792741625	1769.00249733107	1613.4418391797	1522.67854334675
T01B7.7	rol-6	3775.02375343707	4231.43414818753	3687.32205011586	3144.83361901552	2760.98412769017	3425.57987894198	0.32518390513709	2.80966993859239e-06	0.000165371734514699	II	8733050	8734314	+	1164	protein_coding	Collagen	4145	4374	3401	2942	2637	3718	138.616040168238	155.375087460147	135.395699416918	115.475931206786	101.381265852781	125.784723252827
T22H2.6	pgrn-1	1859.73425923245	1875.80036884674	1914.67531329157	1532.86587684169	1639.62879937914	1502.72210396836	0.273505158156004	2.83765867245438e-06	0.000166482058320266	I	11701631	11703619	+	1199	protein_coding	-	2042	1939	1766	1434	1566	1631	66.2946509472415	66.8673656368117	68.253155493491	54.6426500182334	58.448468321892	53.5681035388374
R08E5.3	R08E5.3	2131.13524319487	2212.45768104821	1997.07357139471	1672.8975573621	1805.05750327563	1756.09339678951	0.277151221785087	2.91696556142216e-06	0.000170586389851631	V	3772058	3774702	+	1497	protein_coding	-	2340	2287	1842	1565	1724	1906	60.8465544790651	63.1684109454786	57.0189274700377	47.7633001879928	51.5366305642119	50.1386445929603
C52B11.5	C52B11.5	746.808076675126	808.751474139181	761.099699847497	597.539766495471	603.081857242903	578.607897787941	0.381286133961825	3.09949978880117e-06	0.000180106602377281	X	1272822	1275410	+	1049	protein_coding	Ras	820	836	702	559	576	628	30.4284827573805	32.9523488757815	31.010790880254	24.3465878979321	24.5723988097515	23.5752142900076
Y39D8A.1	Y39D8A.1	490.889699180357	527.236307901739	583.292932361757	337.786343850749	350.750732945091	425.663771939536	0.518892482305895	3.25282305136918e-06	0.000187227158975653	V	419687	420337	+	1652	protein_coding	-	539	545	538	316	335	462	12.7004952344042	13.6408692769303	15.091188753994	8.73934380266358	9.07476367842096	11.0129438772157
C55B7.4	acdh-1	53725.55518432	59003.0635875871	55355.366631216	42639.1122464004	47666.5010986813	50939.6074090759	0.250916700967997	3.59958493970706e-06	0.000206534675502814	I	6497438	6499316	+	1445	protein_coding	-	58991	60991	51057	39889	45526	55288	1589.13153095732	1745.23331491751	1637.33921817231	1261.20907434678	1409.91264969624	1506.72684592331
T14B4.4	tsp-10	295.991005999288	343.429154688289	339.350720872174	219.133545852543	229.296747805896	202.697034256922	0.588215956523329	3.88599640427152e-06	0.000222269248878803	II	6718535	6720279	+	901	protein_coding	Tetraspannin	325	355	313	205	219	220	14.0410796730732	16.2914278653658	16.0979570740487	10.3951522647482	10.8772693746205	9.61544489464634
W04E12.8	clec-50	9059.14626669205	9351.91447428644	9206.92115542014	8345.2467925405	8132.18191875978	7641.67819148595	0.195718409585148	3.94089676355746e-06	0.000224705007337092	V	19752401	19755363	-	1043	protein_coding	Lectin_C	9947	9667	8492	7807	7767	8294	371.235708169515	383.233087356937	377.291390885263	341.98074649361	333.249538609832	313.149134753479
Y59H11AR.4	Y59H11AR.4	317.848803365389	426.626076669114	403.317789662776	227.685098861423	279.553569242804	241.39374079688	0.615201217692355	4.26038585807459e-06	0.000242165110175791	IV	8598778	8600742	-	1526	protein_coding	Aa_trans	349	441	372	213	267	262	8.90251731448371	11.9492223791414	11.2963886215566	6.3771532672206	7.82991933321459	6.76111388275946
Y49E10.14	pie-1	646.626505413829	534.975556458095	591.96643321472	451.094421218405	442.888238912757	385.124365088152	0.474018206429495	4.35243445400898e-06	0.000245872141007946	III	12426862	12429112	+	1129	protein_coding	zf-CCCH	710	553	546	422	423	418	24.4797140496332	20.2528794226527	22.4104160450453	17.0773427138503	16.7666765184508	14.5798760984456
Y56A3A.21	trap-4	9724.89834480122	9952.67364347356	9753.35170915681	8937.44183840542	8587.63436303176	8594.35425249349	0.172336346921069	4.6124615362196e-06	0.000258950686738039	III	11920716	11921618	+	717	protein_coding	-	10678	10288	8996	8361	8202	9328	579.712539525446	593.290490898594	581.408677780448	532.771338198383	511.918906357565	512.319486810652
T07C4.4	spp-1	809.649244102667	816.490722695537	833.740269491061	608.22920775657	660.667798472695	644.945108999297	0.361371935736634	4.89862002823356e-06	0.000272500673887651	III	10355118	10355668	-	502	protein_coding	-	889	844	769	569	631	700	68.9350313592107	69.5175274768543	70.9861857359001	51.7857576174929	56.2504760394253	54.9118172315597
Y46G5A.19	spds-1	1100.17580076043	1316.63966065003	1355.23450827546	994.118037282268	1005.13642873817	910.293953844722	0.37407375679238	5.16729638644613e-06	0.000286572917529167	II	12804862	12810795	+	1627	protein_coding	-	1208	1361	1250	930	960	988	28.9015619967099	34.5880565208779	35.6019411933356	26.1154299764656	26.4048825562685	23.9133755933269
F11E6.5	elo-2	3361.54708659499	3582.30467552319	3473.73709161165	2800.63361040811	3107.54679218218	2927.12944470109	0.23751073565178	5.26388123924788e-06	0.00028865322458634	IV	17466060	17467408	-	1046	protein_coding	ELO	3691	3703	3204	2620	2968	3177	137.358106165775	146.378608796192	141.942366395617	114.438298462015	126.97925425404	119.607117398282
Y73B6BL.5	seu-1	2863.37145495926	2789.03169849672	2711.55320415753	2447.88204879182	2381.96393268682	2274.81353445609	0.236435593550267	5.26808745956654e-06	0.00028865322458634	IV	6329578	6333600	+	2410	protein_coding	-	3144	2883	2501	2290	2275	2469	50.7817225629366	49.4633114006199	48.0892349086188	43.4130426400816	42.2439887689472	40.3436828250444
B0302.5	B0302.5	786.880705179645	828.099595530071	790.372765226246	650.986972800969	542.354864673306	634.810257286451	0.395387505313949	5.51017183712441e-06	0.000301013758503509	X	17193298	17195118	-	755	protein_coding	-	864	856	729	609	518	689	44.5460012088406	46.8794384469006	44.7436897657378	36.8529388081907	30.7031806706227	35.9371608711777
R10E8.6	R10E8.6	473.585609598861	538.845180736273	539.925428096942	351.682617490179	406.242639948345	358.405210572466	0.4750175762543	5.60763061122739e-06	0.00030451436944183	V	18258996	18266364	-	5396	protein_coding	-	520	557	498	329	388	389	3.75122691932956	4.26814182348368	4.27669836087997	2.78564482334434	3.2178096121724	2.83889384870923
F43E2.5	msra-1	7091.94450374294	7554.47399707281	7255.38346350349	6218.04798158167	5921.92879264907	6672.41782767558	0.21896051703488	6.59744998054469e-06	0.0003509535636881	II	7363216	7364107	-	759	protein_coding	PMSR	7787	7809	6692	5817	5656	7242	399.365304794621	425.411508622456	408.568965362698	350.153984719048	333.47876537953	375.740698204893
C15H9.6	hsp-3	40885.9207148493	42775.7941770481	42958.7655371187	38505.5053107332	37125.1328022897	37907.1094565115	0.157291625451655	7.26643925793868e-06	0.000383189163873841	X	6089028	6092124	-	2682	protein_coding	HSP70	44893	44217	39623	36022	35458	41143	651.571062899915	681.688688698273	684.604578605534	613.636004378902	591.637948158105	604.099777336607
F17B5.1	F17B5.1	122.039368627399	141.241286153493	165.880703812916	66.2745358188178	78.5262834951697	82.9215140141953	0.908013774598171	7.38455973065264e-06	0.000388295898690167	I	13184912	13188297	+	2529	protein_coding	-	134	146	153	62	75	90	2.06251873741378	2.38703954686471	2.80345648816077	1.12006865880347	1.32712855621815	1.40140987545719
T07A9.14	T07A9.14	1719.48005946663	1672.6450942424	1706.51129282046	1414.21307884348	1449.0716847642	1398.60953637276	0.258899813723886	7.50710004032921e-06	0.000393605021080019	IV	386699	387893	+	902	protein_coding	-	1888	1729	1574	1323	1384	1518	81.4774420566561	79.2581705133346	80.8629179584308	67.0123875835917	68.6641601810371	66.2730148176573
W04E12.6	clec-49	509.104530318775	522.399277554017	713.3954451562	402.991935543457	433.465084893337	333.528756368208	0.576157643542556	7.73656681759943e-06	0.000403318280439769	V	19748987	19751212	-	1017	protein_coding	Lectin_C	559	540	658	377	414	362	21.3960098239479	21.9547448685448	29.9816934321215	16.9364421221329	18.2171296116911	14.0171303196909
F09G2.2	F09G2.2	2097.4378055888	2133.13038334557	2167.29102563411	1804.37768487362	1872.06659852485	1666.72243168533	0.260538907366654	8.16260298398515e-06	0.000421911767835108	V	7196916	7198438	+	1150	protein_coding	-	2303	2205	1999	1688	1788	1809	77.9539329628519	79.2804928285646	80.5501163720295	67.0619823441288	69.5777265645466	61.9458504853285
F57B9.9	abu-13	2152.08229900405	2459.14622878206	2190.05896537314	1902.72054447574	1661.61615875779	1933.91397684218	0.306432494323825	8.34049645263606e-06	0.000429888978177394	III	6941888	6944738	-	1223	protein_coding	-	2363	2542	2020	1780	1587	2099	75.2106251009302	85.9418457959936	76.5378275123762	66.4959707203712	58.0698935332606	67.5861137638827
F37B4.2	ifc-1	1722.21228413739	1791.63604079637	1759.63648554485	1315.87021924137	1498.28148908784	1504.56480427979	0.287208607219625	8.52698945801551e-06	0.000437032161940874	V	2881385	2883754	+	1689	protein_coding	Filament	1891	1852	1623	1231	1431	1633	43.581664484702	45.3384762888255	44.5287074272999	33.2989230936257	37.9149549463187	38.0739581871325
Y76A2B.3	acs-5	3519.1053759423	3676.14306426901	3556.1353497148	3153.3851720244	3151.52151093948	2838.67982975262	0.234414367840968	8.81443434421234e-06	0.000449240695655023	III	13540138	13543534	-	2138	protein_coding	AMP-binding	3864	3800	3280	2950	3010	3081	70.3511742144867	73.490547603314	71.0914481925938	63.0399848549761	63.0027280150536	56.7486443024178
F21F8.7	asp-6	25447.9405834834	25861.6664571325	25240.9716697287	23187.5359835774	23211.3223840589	22871.5962654265	0.144235726530431	8.89475097595058e-06	0.000452071382471293	V	8267546	8268937	-	1242	protein_coding	Asp	27942	26733	23281	21692	22169	24824	875.745322063013	889.982957414133	868.622857381107	797.957543997302	798.776110390998	787.085044145423
ZK1236.2	cec-1	1070.12132938204	1063.17927042938	1147.07048780435	897.913065932371	867.977186899943	873.43994761619	0.313017186100344	9.14744841227911e-06	0.000463623177029013	III	8426340	8428582	+	1232	protein_coding	Chromo	1175	1099	1058	840	829	948	37.1252248323945	36.8843871887171	39.7947864313034	31.1508831170891	30.1123314976423	30.3018485311112
F11C7.5	osm-11	5361.53554559325	5268.49345473921	5348.29746345826	4731.14670216271	4680.16649631212	4707.17794553915	0.178530271860955	9.31250402302724e-06	0.000470681297518435	X	17420215	17421582	-	1175	protein_coding	-	5887	5446	4933	4426	4470	5109	195.028510030453	191.6440579094	194.546968238462	172.097803737713	170.243373508997	171.225928348318
Y51F10.7	Y51F10.7	3221.29288682917	3274.66954540805	3329.54013993114	2787.80628089479	2757.84307635036	2926.20809454538	0.213110947216711	9.93538587946518e-06	0.000499414725216473	I	1911678	1913966	-	798	protein_coding	-	3537	3385	3071	2608	2634	3176	172.533766038549	175.392641728127	178.331533238598	149.316045925322	147.711204420915	156.728903735717
C12D12.1	C12D12.1	5303.24808595032	5683.51065857379	5689.81655954368	5019.7616162124	4785.91522475228	4567.13272187073	0.214611450413903	1.00412197059953e-05	0.000503329930647224	X	3499253	3505253	+	2750	protein_coding	-	5823	5875	5248	4696	4571	4957	82.4244446988655	88.3345833309403	88.4325912644454	78.0184251295202	74.3839244143835	70.9835505269892
B0228.7	B0228.7	1300.53894328302	1429.82617078673	1421.3699522793	1119.18450003713	1099.36796893238	1164.58659682159	0.294056589474318	1.04725382739237e-05	0.000523512146153457	II	7757190	7758390	-	966	protein_coding	-	1428	1478	1311	1047	1050	1264	57.5430681879497	63.2634534070934	62.8893033205476	49.5189400772278	48.6421466474738	51.5277810770587
ZC204.12	ZC204.12	1265.02002256311	1366.94477626634	1321.62469247023	1024.04847281335	1115.07322563141	1080.74373265168	0.295606318843952	1.08241526479788e-05	0.000539610626270549	II	1656263	1657302	-	901	protein_coding	-	1389	1413	1219	958	1065	1173	60.0094143566113	64.8444720387657	62.694599595097	48.5783213152623	52.8963099724693	51.2678039155462
F38A3.2	ram-2	30467.0373036744	32089.8267328598	30429.8935550138	28601.7379823243	26679.0430632056	27363.1782745287	0.170159219105032	1.22432023992421e-05	0.000605391520261711	II	11015588	11016842	-	1043	protein_coding	Collagen	33453	33171	28067	26757	25481	29699	1248.51192775659	1315.0123865436	1246.98981017154	1172.07363057891	1093.28331316044	1121.31856197776
B0286.3	paic-1	2506.36076464628	2860.61974764301	2747.33139517601	2131.47458746327	2243.75767373532	2370.63395065027	0.265424906926568	1.28413472158496e-05	0.000631545070890545	II	4369625	4372568	-	1447	protein_coding	-	2752	2957	2534	1994	2143	2573	74.032400585887	84.4964340603595	81.1501445676989	62.9590850301988	66.27568116399	70.0233281467816
Y38F1A.6	hphd-1	16106.4644341459	17196.6102922226	16935.0104154101	14360.1953901613	15130.4443038493	15075.1312477807	0.172682964446502	1.33893150382853e-05	0.000654963651980034	II	12994358	12996344	-	1687	protein_coding	-	17685	17776	15620	13434	14451	16362	408.067413452169	435.686944877568	429.059147353987	363.824588163977	383.33932916801	381.937938079833
C47B2.5	eif-6	2981.76785735898	2913.82708146796	2841.65571695198	2503.46714334954	2559.95684194253	2477.51056871301	0.213031215956989	1.35651614598771e-05	0.000660026495991779	I	12968921	12970238	+	996	protein_coding	-	3274	3012	2621	2342	2445	2689	127.956181215716	125.040648334646	121.943568803856	107.430930503675	109.855064928542	106.317059697222
F37A8.4	nlp-10	484.514508281911	496.279313676316	545.346366130044	381.613053021258	383.208263456428	363.011961351033	0.435611150458137	1.3681903905599e-05	0.000663936219844572	III	3933600	3935908	-	619	protein_coding	-	532	513	503	357	366	394	33.4551450322034	34.2674907184887	37.6555117747892	26.3499231019513	26.460070467104	25.0655400567637
F55E10.6	drd-5	715.842863739816	868.730650450939	873.855210936015	619.98759314378	653.338678679812	591.506799967926	0.397946741564962	1.46800826556558e-05	0.000710484849164711	X	8344700	8346359	-	1189	protein_coding	adh_short	786	898	806	580	624	642	25.7325381363913	31.2284241770495	31.4126377171909	22.2868106853971	23.4856884334582	21.2630062533413
C09D4.5	rpl-19	60908.573843755	59307.7964994936	61860.4922709382	53135.0746206742	53781.0810401718	56464.0229427327	0.156249069664116	1.54037120110668e-05	0.00074353473374054	I	5484767	5485742	-	789	protein_coding	-	66878	61306	57057	49708	51366	61284	3299.50056766925	3212.78427433341	3351.06728796256	2878.39950618114	2913.39455553689	3058.73317983684
ZK632.9	ZK632.9	3948.06464925204	4059.23586780862	4464.68456406267	3696.40878808826	3359.87791648	3510.3440932676	0.238658966642057	1.57278967154599e-05	0.000757179956385966	III	9824931	9825445	-	469	protein_coding	-	4335	4196	4118	3458	3209	3810	359.797542561114	369.928868867475	406.878477728225	336.86348031495	306.194534550968	319.906914022009
H37A05.1	lpin-1	4418.91803418014	4397.82799214918	4269.530794871	3693.20195570993	3827.89456611121	3919.4235624043	0.193788004001461	1.61383093549695e-05	0.00077285982281043	V	13650286	13654129	-	3039	protein_coding	-	4852	4546	3938	3455	3656	4254	62.148696722049	61.8520814384211	60.0476796499616	51.9420560651518	53.8364044395232	55.1236896500416
F21F8.3	asp-5	16118.3040743858	17125.9896491458	16673.7212022146	15331.8656007952	14589.1364562893	14459.6693437642	0.169681834919235	1.67499576526774e-05	0.000800051642227101	V	8272375	8274047	+	1253	protein_coding	Asp	17698	17703	15379	14343	13934	15694	549.81306225477	584.186324422543	568.758950759601	522.986781807129	497.65147460098	493.235209138425
ZK20.3	rad-23	5197.6020653475	5152.40472639387	5536.94610701021	4769.62869070267	4441.4465944868	4606.75077856641	0.200991902546042	1.72714059207214e-05	0.000822804366656613	II	11651260	11652729	-	1498	protein_coding	ubiquitin	5707	5326	5107	4462	4242	5000	148.298921570299	147.009342926071	157.981147101838	136.087907890785	126.724157004204	131.440645862307
F29C12.1	pqn-32	3256.81180754909	3535.86918418506	2914.29628659554	2731.15224221096	2307.62571764472	2770.49991822984	0.313962244441973	1.74065521701784e-05	0.000827083205461133	II	13108019	13110170	+	1960	protein_coding	-	3576	3655	2688	2555	2204	3007	71.0204422617421	77.1057734003572	63.5512959870797	59.5575217691013	50.3217897521172	60.4155662365019
T22B11.2	bus-4	656.644662539959	711.043461115189	616.902748166988	537.678895433313	484.768923443514	488.315582528039	0.395262372541116	1.81422318949069e-05	0.00085757296154008	IV	4688267	4691934	+	1278	protein_coding	Fringe	721	735	569	503	463	530	21.9607083623486	23.7800121942747	20.6315867824513	17.9820382145909	16.2125264365868	16.3311402779217
C34F11.3	ampd-1	7258.61020865946	7514.81034822148	7248.87833786376	6475.66351597417	6707.19162760076	6303.87776539027	0.176735737917096	1.84832377531252e-05	0.00087143451174037	II	5203314	5209797	+	2802	protein_coding	-	7970	7768	6686	6058	6406	6842	110.72154164602	114.629572743818	110.573093429816	98.7786128554168	102.310301252612	96.1582237463864
F32D8.6	sec-61.G	9067.34294070434	8773.40564469885	9318.59247890204	7848.18777389936	8091.34825134229	8181.58938273394	0.170857797284905	2.01862701786523e-05	0.00094440688635818	V	10896656	10897145	-	441	protein_coding	-	9956	9069	8595	7342	7728	8880	878.79632507818	850.308264438778	903.147137911623	760.637225185896	784.204055665178	792.950121095424
C10G8.8	C10G8.8	4806.89393742843	4853.47625090463	5002.44161694637	4460.70383825689	4240.41930873916	4113.8284452598	0.194507552983071	2.20396930099667e-05	0.00102065035192856	V	5324798	5328383	-	1401	protein_coding	-	5278	5017	4614	4173	4050	4465	146.647000453625	148.068117007141	152.612699098166	136.085556766475	129.365195152382	125.503206380478
Y56A3A.20	ccf-1	2159.36823145942	2121.52151051103	2251.8576589505	1879.20377370132	1895.10097501676	1771.75634943664	0.236425856323105	2.25874299634502e-05	0.00104336771421041	III	11918827	11920242	-	1317	protein_coding	CAF1	2371	2193	2077	1758	1810	1923	70.0789704205963	68.8507133779955	73.0805723516318	60.9866644108599	61.5025835970945	57.4996237305751
Y71G12B.18	Y71G12B.18	581.053113315525	753.609328175146	587.629682788238	469.266471362275	442.888238912757	492.000983150892	0.452744621444074	2.47043884423826e-05	0.00112408047760527	I	1652914	1655441	+	1040	protein_coding	-	638	779	542	439	423	534	23.8797223583138	30.9713193356312	24.1500017002184	19.2855916118491	18.2015171051259	20.2199189857551
ZK6.11	ZK6.11	18598.2533338814	19558.0485079807	19567.4179242844	17072.1066381023	17254.842026672	17581.2036713208	0.153034316247943	2.66034969644875e-05	0.00119558474289172	V	415875	417706	-	1401	protein_coding	-	20421	20217	18048	15971	16480	19082	567.388858708502	596.669946488612	596.955785289057	520.829721331747	526.404547187965	536.361071478674
K08E7.9	pgp-1	2653.90089686746	2832.56497162622	2791.78308704744	2514.15658461064	1989.33251521097	2267.44273321039	0.289904368719801	2.78867533945289e-05	0.00125017617306284	IV	12591696	12599169	-	4100	protein_coding	ABC_membrane	2914	2928	2575	2352	1900	2461	27.6660797424158	29.5285963666105	29.103458083514	26.209289366027	20.7381639853132	23.6373752849644
R52.3	math-35	329.688443605361	316.341784741043	348.024221725137	225.547210609203	238.719901825316	235.8656398626	0.504422553159256	2.94434777545419e-05	0.00131351025699113	II	2104524	2106866	+	1140	protein_coding	MATH	362	327	321	211	228	256	12.360773625719	11.8603768660467	13.0482238745402	8.45628066839343	8.95015498313518	8.84314217551653
H28O16.1	atp-1	68073.3776720516	70364.2804683174	65585.7608872858	61567.9748315557	62068.2214916954	60162.3224677658	0.150661207176752	2.9725871608122e-05	0.0013228737886873	I	12652277	12654646	+	2027	protein_coding	ATP-synt_ab	74745	72735	60493	57597	59281	65298	1435.39137132957	1483.69721744398	1382.93762523767	1298.2188168949	1308.76698952944	1268.57931106939
Y55F3AR.3	cct-8	8558.23841038556	8287.76779778752	8172.60617870432	7564.91758048022	7471.51412028708	7334.86858963343	0.16169647385532	3.2125019314455e-05	0.00141395388370336	IV	1087575	1093920	-	1891	protein_coding	-	9397	8567	7538	7077	7136	7961	193.437037212333	187.323742461105	184.720809319047	170.985566579661	168.874420834618	165.785898953074
T21C12.2	hpd-1	3989.04801931348	4227.56452390936	4250.01541795183	3601.27276086447	3649.90165685549	3672.50172067314	0.190114383007524	3.21599726919267e-05	0.00141395388370336	III	10535526	10537683	+	1384	protein_coding	Glyoxalase	4380	4370	3920	3369	3486	3986	123.191276123216	130.557232219847	131.2505691448	111.215855244336	112.717631037606	113.415574679468
T10B5.5	cct-7	9971.70930672678	9978.79360735126	10134.9857466872	8848.71947593829	9002.25313988626	9206.1307558871	0.152819234718107	3.32267210867107e-05	0.00145384832841277	V	1872244	1874600	+	2380	protein_coding	-	10949	10315	9348	8278	8598	9992	179.076844198799	179.204067542377	182.009042551232	158.909642289966	161.66687509453	165.328209270365
C15C7.5	bbln-1	3775.02375343707	4338.81622190697	3949.69545091799	3355.41561185918	3293.91583834405	3594.18695743751	0.235445739386931	3.44770608818601e-05	0.00150135668938048	X	3151145	3152461	-	749	protein_coding	-	4145	4485	3643	3139	3146	3901	215.41932010124	247.591777327611	225.386848988446	191.474649425896	187.965204118447	205.099983803543
ZC190.1	cln-3.3	252.275411267085	269.906293402909	273.215276868332	180.651557312584	196.839217294559	153.865476004118	0.584195028926643	3.56743257952028e-05	0.00154738153624323	V	8682965	8686162	+	1463	protein_coding	-	277	279	252	169	188	167	7.37016781443102	7.88524995979278	7.98192114670259	5.27769348048928	5.75061222429738	4.49514430796853
T05G5.6	ech-6	21801.3313895722	23509.9023020698	22817.8123689322	20231.9054748833	20323.6491856632	20621.6591851747	0.155179897114681	3.66026287250803e-05	0.00158110641633163	III	9751440	9752883	-	1167	protein_coding	ECH	23938	24302	21046	18927	19411	22382	798.470619096533	861.04678244612	835.699088421929	740.990621231488	744.350721412327	755.265294681035
F22E10.2	pgp-13	255.918377494769	297.961069419698	303.572529853702	172.100004303704	206.262371313979	199.011633634069	0.567669327500304	3.66550484549094e-05	0.00158110641633163	X	12738996	12744375	+	4086	protein_coding	ABC_membrane	281	308	280	161	197	216	2.67700936986208	3.11679287161377	3.17549100930709	1.80023540546141	2.15758753264517	2.08174189429147
F28H1.2	cpn-3	10979.9002102382	10520.5410062962	10896.0854465347	9466.56918082985	9743.54125608066	9852.91856519783	0.156524510201721	3.75643032902962e-05	0.0016127018301994	I	3987891	3988702	+	664	protein_coding	CH	12056	10875	10050	8856	9306	10694	706.768350978925	677.199726413979	701.373254375479	609.356311191637	627.184806273012	634.225345705891
K10B3.8	gpd-2	6302.33157389253	6488.39250843479	6378.27568974761	5790.47033113768	5735.5597464872	5572.32574175392	0.165108278603568	3.81884342869073e-05	0.00163564829107726	X	3113434	3114771	-	1243	protein_coding	-	6920	6707	5883	5417	5478	6048	216.708975741661	223.106778535348	219.320353985982	199.108358519495	197.220229274395	191.607342431294
Y34F4.2	Y34F4.2	202.184625636437	228.307832412496	209.248208077731	126.135406880976	138.206258951499	148.337375069838	0.630104776023771	4.26137517617873e-05	0.0018166600809476	III	1010535	1011371	+	632	protein_coding	-	222	236	193	118	132	161	13.6734412773488	15.440114350062	14.1511407038741	8.53034731771765	9.34668083681839	10.0318329391707
F42A8.2	sdhb-1	5047.32970845555	4984.07607029314	5041.4723707847	4469.25539126576	4443.54062871334	4515.53711315079	0.166562205832985	4.41363561465016e-05	0.00187281849825365	II	9350652	9352731	-	1181	protein_coding	-	5542	5152	4650	4181	4244	4901	182.666352782916	180.377159872847	182.454371681788	161.745443458995	160.814808418398	163.420410981542
W08D2.1	egl-20	333.331409833044	399.538706721868	413.075478122359	278.994416914701	290.023740375494	230.33753892832	0.520418995721832	4.6842352037041e-05	0.00197386964265092	IV	9812444	9815526	-	1847	protein_coding	wnt	366	413	381	261	277	250	7.71358240718114	9.24567756966356	9.55893038246376	6.45617653341728	6.711404792443	5.33021352197443
F44C4.3	cpr-4	4757.71389335471	4709.33274654251	4727.05796486479	4264.01811905265	4206.91476111456	4155.2892022669	0.169075656944017	4.78002298019455e-05	0.00200959214969193	V	6614674	6615845	+	1123	protein_coding	Peptidase_C1	5224	4868	4360	3989	4018	4510	181.077856815215	179.236477831234	179.911096906136	162.287871807035	160.114526813166	158.149666007627
LLC1.2	nspg-9	4613.81672736121	4743.19195897656	4797.53015929512	4349.53364914145	4093.83691288151	3893.62575804433	0.198617604873438	4.88828433335357e-05	0.00204567972354058	IV	14456907	14464095	+	990	protein_coding	-	5066	4903	4425	4069	3910	4226	199.192014828388	204.777523438109	207.123463089204	187.78213837546	176.742959515447	168.099256117643
Y57G11C.24	eps-8	3828.7575052954	4073.74695885178	4145.93340771628	3626.92741989111	3433.16911440882	3442.16418174482	0.197922865437193	5.11995172074607e-05	0.00213284564147792	IV	14879490	14900653	+	3570	protein_coding	SH3_2	4204	4211	3824	3393	3279	3736	45.8391361775353	48.7722299835805	49.6364697415426	43.42276043246	41.1030226746502	41.2107145605873
F01G4.6	F01G4.6	29011.6722957148	30143.4057209363	28803.6121450833	27075.2857702393	26179.6159001763	26510.929380494	0.141098275773445	5.20572295307565e-05	0.00216363601370884	IV	11147511	11149504	-	1872	protein_coding	Mito_carr	31855	31159	26567	25329	25004	28774	662.389895266531	688.229453130034	657.639498943934	618.178625584063	597.728833328825	605.293330104159
F20D1.1	flwr-1	1392.52384053203	1401.77139476994	1462.56908133087	1212.1826390087	1171.61214974793	1190.38440118156	0.251673164394272	5.34187617533569e-05	0.00220515549084106	X	14968903	14970271	-	898	protein_coding	-	1529	1449	1349	1134	1119	1292	66.2785627854588	66.7187093641595	69.6124359695148	57.6950432075085	55.7640502568389	56.6575343100762
ZK154.3	mec-7	655.733920983038	813.588504486904	742.66851053495	607.16026363046	560.154155598877	527.012289067997	0.385156629850375	5.8570302321107e-05	0.00239612945325318	X	7774856	7776682	-	1557	protein_coding	Tubulin	720	841	685	568	535	572	18.0005517622964	22.33381790936	20.3869931664825	16.6671563019116	15.3767916376921	14.4670142647389
T17H7.7	T17H7.7	2579.22008919995	2839.33681411303	2550.0092507711	2333.50502729805	2254.22784486801	2234.27412760471	0.224620684539	5.91307240549668e-05	0.00241364472283428	III	755265	758075	-	1709	protein_coding	-	2832	2935	2352	2183	2153	2425	64.5049614409922	71.0103462978078	63.7744134686025	58.3597547330338	56.3770733724109	55.8780412161156
F44E5.1	F44E5.1	5055.52638246784	5247.21052120923	5553.20892110951	4550.49514485012	4633.05072621501	4741.26790130054	0.186666916221316	6.03666299601045e-05	0.00245859270145551	II	11774162	11774561	-	369	protein_coding	-	5551	5424	5122	4257	4425	5146	585.5807544046	607.783495341893	643.227237556672	527.083072709641	536.645471549772	549.180248392374
K03H6.2	txt-4	310.562870910022	336.657312201477	278.636214901434	223.409322356983	216.732542446668	209.146485346915	0.514395104059491	6.48014051459083e-05	0.00261063326574776	IV	1510564	1515302	+	1122	protein_coding	Lipase_3	341	348	257	209	207	227	11.830509693774	12.8245452645671	10.6143030935046	8.51050270780604	8.25615900850705	7.96717751566737
C56G2.6	let-767	6057.34209508081	6492.26213271297	6521.3884538215	5554.23367926738	5687.39695927683	5663.53940716954	0.173536645600799	6.4815130405773e-05	0.00261063326574776	III	6338508	6339969	-	1442	protein_coding	adh_short	6651	6711	6015	5196	5432	6147	179.540992288391	192.432120756436	193.2954315141	164.628744839607	168.575734633808	167.868591383241
C52D10.13	col-138	41599.9420954753	46602.852588166	39996.7649958319	38405.0245628788	35401.742633849	37557.9177474962	0.203130333005787	6.84848020207395e-05	0.00272832685080876	IV	17182800	17183740	-	941	protein_coding	Collagen	45677	48173	36891	35928	33812	40764	1889.51299272622	2116.7504334825	1816.69500772842	1744.39648812448	1607.98427359068	1705.92000827221
C38C3.5	unc-60	13482.6180086568	13133.5048001358	13683.5317831556	12065.1723514032	12394.5885868776	11994.1363270755	0.144681782047588	7.01345363704253e-05	0.00278796241964004	V	1474786	1479582	+	2214	protein_coding	Cofilin_ADF	14804	13576	12621	11287	11838	13018	260.281555521699	253.541935003734	264.160190199231	232.917807598219	239.27717861417	231.546459177741
K02E11.7	K02E11.7	213.113524319487	243.786329525208	276.467839688193	163.548451294825	165.428703896491	159.393576938398	0.584038979784501	8.01188931420763e-05	0.00314959769639002	V	14253488	14254320	-	481	protein_coding	-	234	252	255	153	158	173	18.9370669553348	21.6626235231005	24.5666717205772	14.5327612712574	14.6998387456898	14.1635630510604
T11B7.3	col-118	2969.92821711901	3321.10503674618	3059.57742588267	2691.60130954489	2776.6893843892	2571.48828459577	0.2182818817796	8.09933231872151e-05	0.00314959769639002	IV	8848182	8849676	+	986	protein_coding	Collagen	3261	3433	2822	2518	2652	2791	128.74068557752	143.963526404829	132.626806639703	116.675748556746	120.364153221473	111.46907955727
B0222.6	col-144	23340.4846207685	24346.7085522258	25173.7520381183	21630.0843918351	22316.122752214	21727.2793720306	0.149725566323522	8.113070904874e-05	0.00314959769639002	V	9159642	9160642	-	953	protein_coding	-	25628	25167	23219	20235	21314	23582	1046.80008286457	1091.92833585263	1129.02050440145	970.090146011511	1000.85835944671	974.449254872177
BE0003N10.3	BE0003N10.3	3081.03868706336	3583.27208159274	2763.59420927531	2517.36341698897	2454.20811350237	2726.2751107556	0.29259520424842	8.19081221562876e-05	0.00317302674493338	III	1046248	1060010	-	3795	protein_coding	zf-UBR1	3383	3704	2549	2355	2344	2959	34.7002138466727	40.3566200009624	31.1249938048271	28.3518182572927	27.640531331316	30.7046872683865
W01A8.1	plin-1	4285.94976686969	4639.6795095353	4362.77092904035	4019.22991417347	3881.29243888792	3709.35572690167	0.19523018117121	8.22697399259297e-05	0.00318028320908583	I	7057170	7059349	+	1928	protein_coding	-	4706	4796	4024	3760	3707	4026	95.0138304632552	102.855550415094	96.7168538945831	89.1010045451456	86.0431133881798	82.2315041786293
F31F4.15	fbxa-72	848.811131050266	823.262565182348	854.339834016848	607.16026363046	650.197627340005	739.844175037765	0.336850284191325	8.31879482928008e-05	0.00320897950222081	V	674911	676753	-	1136	protein_coding	-	932	851	788	568	621	803	31.9359260997538	30.9746791489711	32.1439396883006	22.843980952532	24.4632317100658	27.8361204689953
F48E8.5	paa-1	6568.26810851343	6748.62474114226	6197.21635944201	5927.29517927976	5699.96116463605	5651.56185514527	0.175996476001683	8.48018170014286e-05	0.00326433323419423	III	5450106	5453138	+	2263	protein_coding	-	7212	6976	5716	5545	5444	6134	124.054664276265	127.461054079654	117.046622064877	111.948629590623	107.654979514335	106.740863343848
Y48G9A.8	ppk-2	1060.10317225591	1062.21186435983	1010.46284937018	874.396295157951	882.635426485708	829.215140141953	0.277947072100121	9.38753329243988e-05	0.00359087908708298	III	2102295	2107470	+	1533	protein_coding	PIP5K	1164	1098	932	818	843	900	29.5564832801464	29.6152752209157	28.1724732971643	24.3788342063551	24.6085474585224	23.1191492174249
Y40B1B.5	eif-3.J	2523.66485422777	2520.09281116336	2676.85920074568	2312.12614477585	2227.00539992301	2127.39750954197	0.211897455896732	9.41711244332178e-05	0.00359465760754915	I	13435487	13437965	+	913	protein_coding	-	2771	2605	2469	2163	2127	2309	118.142914916004	117.975693195129	125.31455920782	108.239936035765	104.255091178141	99.5920446969347
C45G9.6	C45G9.6	352.456982528383	394.701676374146	417.412228548841	288.614914049691	279.553569242804	285.618548271117	0.445888164922418	9.93070063882841e-05	0.00374647115271124	III	5036436	5037835	+	2107	protein_coding	-	387	408	385	270	267	310	7.14970895252437	8.00665683767907	8.46734806029405	5.854651027227	5.67083858684645	5.79386873521955
F49E11.10	scl-2	296.901747556209	305.700317976054	331.761407625832	228.754042987533	227.202713579358	210.989185658341	0.48622332302031	0.000100568218822645	0.00378343859925356	IV	13057678	13059060	+	781	protein_coding	SCP	326	316	306	214	217	229	16.2483213554736	16.7298341819461	18.1560600731334	12.5188525578536	12.433954105892	11.5466484091927
C10G11.7	chdp-1	4507.25996520146	4737.38752255929	4602.37639010345	4120.77960615392	4159.79899101746	4034.59233186846	0.169252146768514	0.00010189234588025	0.00382396118485562	I	6284971	6289340	+	1637	protein_coding	CH	4949	4897	4245	3855	3973	4379	117.682180865819	123.690690034645	120.165620562008	107.591382494821	108.61015805741	105.341078212596
F19C7.7	col-110	1584.69030904234	1819.69081681316	1436.54857877198	1298.76711322361	1200.92862891946	1391.23873512705	0.315207397273037	0.000102920542928528	0.00384496747818493	IV	4608210	4609679	-	1020	protein_coding	Collagen	1740	1881	1325	1215	1147	1510	66.4035060231185	76.2507661118267	60.1959017851475	54.4224252104439	50.322685125765	58.2972768877687
F40E10.6	F40E10.6	2939.87374574062	2882.87008724254	2927.30653787499	2678.77398003157	2483.5245926739	2462.7689662216	0.199045585347254	0.000105946216986303	0.00392905421774813	X	14703738	14706859	-	1687	protein_coding	-	3228	2980	2700	2506	2372	2673	74.4835516326605	73.0393280679091	74.1651535118928	67.8684247386428	62.9216586247678	62.3958017655173
Y45G5AM.1	nhr-114	3036.41235077423	3184.70078094041	2903.45441052934	2481.01931670123	2586.13226977426	2776.94936931983	0.21779639130514	0.00010877638489168	0.00401767999743641	V	4187185	4189883	+	1475	protein_coding	zf-C4	3334	3292	2678	2321	2470	3014	87.9863919200072	92.2833590069963	84.1336578088839	71.8927183604431	74.9385857909963	80.4679099295227
F56F3.5	rps-1	55927.7282689547	56367.8494541479	56466.6589280019	52518.2938599087	51318.4967897633	51537.5636601338	0.119246575211696	0.00011519347078875	0.00423754045970067	III	4475916	4476887	+	878	protein_coding	-	61409	58267	52082	49131	49014	55937	2722.57243434737	2743.9976172337	2748.80768118755	2556.60051976959	2498.19417052043	2508.85838737689
Y71H10B.1	Y71H10B.1	4460.8121457985	4889.27027547778	4706.45840033901	4008.54047291237	4179.69231616957	4187.53645771686	0.183337526839564	0.000117756843602	0.00430579432537495	X	2834219	2838653	-	2454	protein_coding	-	4898	5054	4341	3750	3992	4545	77.6937629278164	85.1561987497667	81.9721726076215	69.8165677033374	72.7975115987686	72.9341326565108
F22H10.3	F22H10.3	2394.33955314501	2406.90630102665	2649.75451058017	1924.09942699794	2023.88407994884	2285.86973632465	0.255681051258316	0.000118718677777175	0.00433228198944466	X	16677340	16677725	-	403	protein_coding	-	2629	2488	2444	1800	1933	2481	253.937870684627	255.270669616301	281.026564243941	204.065338533785	214.648257846158	242.433823866901
Y54E10A.16	mab-31	1542.79619742398	1522.697153463	1600.26090737166	1357.55904015966	1304.58332313309	1311.08127158	0.23158890769786	0.000122454815744538	0.00445081786469093	I	3244150	3246073	-	1810	protein_coding	-	1694	1574	1476	1270	1246	1423	36.4314758326113	35.9568584881133	37.7884432630356	32.0572992372549	30.8063345552112	30.9597766314883
W08E3.2	casc-3	2446.2518218895	2590.7134542401	2605.30281870874	2277.91993274034	2179.88962982591	2186.36391950762	0.201677755351324	0.00012419851930877	0.00450522104037338	I	13333356	13336143	-	2081	protein_coding	-	2686	2678	2403	2131	2082	2373	50.2430345494977	53.2101006218949	53.5097484081505	46.7857024602073	44.7722793726272	44.9052534014049
Y71F9B.5	lin-17	569.213473075554	671.379812263866	657.017689611941	531.265230676653	482.674889216977	442.248074742375	0.382643794223695	0.00012498462401608	0.00452474097182024	I	2706883	2717525	+	2237	protein_coding	Fz	625	694	606	497	461	480	10.8756686371161	12.8277082557072	12.5532985759011	10.1506111161452	9.22222048999848	8.44980616905078
Y71H10A.2	fard-1	2669.38350333512	2879.9678690339	2649.75451058017	2353.81496569414	2432.22075412372	2338.38669520031	0.203058007441582	0.000127346995989191	0.00459761061927393	X	2933361	2937703	+	2086	protein_coding	NAD_binding_4	2931	2977	2444	2202	2323	2538	54.6944737430807	59.0092531841109	54.292284463235	48.2286155872248	49.8351151146286	47.912497227172
B0218.1	faah-1	1013.65535285295	1234.41014473875	1383.42338604759	984.497540147278	982.102052246256	843.956742633365	0.369167860202052	0.00012950818012475	0.00464347555440604	IV	8159358	8162042	+	1884	protein_coding	Amidase	1113	1276	1276	921	938	916	22.9962064840659	28.0043414110557	31.3849177147799	22.3347202306603	22.2803751968705	19.1463533069628
F09B12.3	F09B12.3	4394.32801214327	4959.89091855452	4321.57179998878	3950.81749010243	3995.41730423424	3917.58086209287	0.205326998483459	0.000129536833124667	0.00464347555440604	X	15095335	15097954	-	1847	protein_coding	-	4825	5127	3986	3696	3816	4252	101.688620531828	114.776244309116	100.004977702101	91.4253964272423	92.4574754078069	90.6562715817411
Y82E9BR.3	Y82E9BR.3	62982.3323688639	60508.3474317983	57948.7433862519	56966.1703686523	52712.0765675243	52261.7448825244	0.164106784419074	0.00013357056975206	0.00477868356018841	III	1419189	1419868	+	619	protein_coding	-	69155	62547	53449	53292	50345	56723	4348.85442613163	4178.02873678229	4001.29115079664	3933.44566372322	3639.70559471681	3608.61073258835
D1014.6	D1014.6	605.643135352389	729.424176436534	576.787806722034	508.817404028343	416.712811081034	509.506636109444	0.413832176514276	0.000135247819716312	0.00481404039450948	V	8121241	8123350	+	1434	protein_coding	-	665	754	532	476	398	553	18.0515470492799	21.7409132065289	17.1914971420186	15.1655996281802	12.4203684912406	15.1861425925327
R03G5.1	eef-1A.2	27410.5886386479	29443.0037265861	26723.0561279788	25157.600007998	24782.8950710756	25186.0278565783	0.153823977006533	0.0001368486686347	0.00485786149398587	X	7823652	7825749	+	1919	protein_coding	GTP_EFTU	30097	30435	24648	23535	23670	27336	610.506324292871	655.773585099705	595.193156398014	560.326307157729	551.980636922381	560.959470552104
F10C1.7	ifb-2	10116.5172142772	11228.6822492027	11121.5964687117	9382.12259486717	9973.88502099982	9301.95117208129	0.179927887027447	0.000141271384931007	0.00500080598072106	II	5750188	5754141	+	1807	protein_coding	Filament	11108	11607	10258	8777	9526	10096	239.287301554903	265.593486228366	263.060572291104	221.916569806722	235.913603678323	220.020264683732
F44A6.1	nucb-1	2745.88579411647	2755.17248606267	2646.50194776031	2353.81496569414	2433.26777123699	2363.26314940457	0.188806427061222	0.0001466297159714	0.00515492446553789	X	10197706	10200377	+	1665	protein_coding	-	3015	2848	2441	2202	2324	2565	70.4879714448574	70.7263644902357	67.936748907109	60.4233586275982	62.4629434859044	60.6658972302644
ZK180.6	ZK180.6	12121.0593810601	14053.5079722726	11981.3572407617	10860.4723212772	10121.5144339707	11640.3378672816	0.225954516368681	0.000147753400851966	0.00518443952297109	IV	4520181	4524937	-	2350	protein_coding	-	13309	14527	11051	10160	9667	12634	220.454768132775	255.6016552745	217.913900872009	197.527528917213	184.087549408442	211.711526595483
M01D7.5	nlp-12	381.600712349851	501.116344024038	455.358794780554	360.234170499058	321.434253773561	285.618548271117	0.469264404472753	0.000149926145686852	0.00524052194291628	I	1843353	1843969	+	481	protein_coding	-	419	518	420	337	307	310	33.9086797191679	44.5287261308177	40.4627534221271	32.0100689438806	28.5623449045998	25.3797950625937
ZC434.2	rps-7	52372.1932307355	52082.2405660659	52692.6018693564	48129.2092781012	49083.1152529341	47278.1618902713	0.121162864814446	0.000152376492434214	0.00531598753528618	I	10330872	10331747	+	651	protein_coding	-	57505	53837	48601	45025	46879	51314	3438.48039809366	3419.44364419166	3459.51672969093	3159.90857876422	3222.53698505679	3104.03332167866
Y34B4A.9	nspg-13	4693.96198437024	4807.0407595665	4883.18098021813	4268.29389555709	4333.6038318201	4275.98607266534	0.159355050418247	0.000155393293783997	0.00541088938622674	X	5255192	5256858	+	791	protein_coding	-	5154	4969	4504	3993	4139	4641	253.63539782613	259.745541075712	263.85973186376	230.634680008749	234.163662927917	231.050322148054
T10B9.1	cyp-13A4	67.3948752121455	50.3051156163127	49.8726299045368	26.7236031527491	23.0343764919165	22.1124037371187	1.22733819178381	0.000169385796184909	0.00583134573054689	II	9795848	9797740	-	1563	protein_coding	p450	74	52	46	25	22	24	1.84295476376295	1.37562466248208	1.36379807180633	0.730773542947281	0.629889346221926	0.604677428028362
M03F4.7	calu-1	11156.5840722808	11534.3825671788	11682.1214613344	10613.5462281458	10209.4638714853	10327.4138953902	0.1419247379501	0.000170064622695816	0.0058436894646099	X	4970463	4970911	-	1275	protein_coding	-	12250	11923	10775	9929	9751	11209	373.996758061242	386.661513812359	391.614093122997	355.79276372971	342.246906825691	346.200888283443
C01G6.1	aqp-2	1716.74783479587	1728.75464627598	1690.24847872115	1480.4876146623	1518.17481423995	1413.35113886417	0.219984978399724	0.000176680701559982	0.00603692149936971	II	9259396	9261994	-	1434	protein_coding	-	1885	1787	1559	1385	1450	1534	51.168670959237	51.5265409815215	50.3788421887349	44.1267972374572	45.2500862118062	42.1257554013476
F53A9.8	F53A9.8	608.375360023152	658.803533359788	803.383016505691	584.712436982151	486.862957670052	489.236932683752	0.406630001488373	0.00018212519748281	0.00618818687760028	X	8718558	8718974	-	417	protein_coding	-	668	681	741	547	465	531	62.3565876456242	67.5253190195493	82.3442676571199	59.9312114198322	49.9019432512933	50.1452683277801
T02G5.13	mmaa-1	2251.35312870843	2225.03395995229	2357.02385679267	2073.75160465333	1872.06659852485	1951.41962980073	0.212352979409206	0.000187554041849171	0.00635070179783815	II	7099584	7101163	-	1422	protein_coding	-	2472	2300	2174	1940	1788	2118	67.6691628380506	66.8780847554475	70.845319263609	62.3309747509312	56.2689068559976	58.6540294414452
Y17D7B.7	Y17D7B.7	346.992533186857	354.070621453278	433.675042648146	250.132925509732	262.801295430501	302.202851073956	0.472394381375019	0.000187604311577045	0.00635070179783815	V	18780490	18782605	-	406	pseudogene	-	381	366	400	234	251	328	36.5292601080124	37.2743981228766	45.6546666573848	26.3324706546428	27.666119467573	31.8140752219553
F47F6.1	lin-42	3139.32614670629	3399.46492837929	3059.57742588267	2782.46156026424	2597.64945802021	2902.25299049684	0.212539905563469	0.000190058114096916	0.00640998216231483	II	1239367	1236540	-	2715	protein_coding	-	3447	3514	2822	2603	2481	3150	49.4212110173204	53.51647637748	48.1657574021168	43.8032283016139	40.8938020500155	45.6890589783032
F26E4.8	tba-1	10041.8364066097	10193.5577547901	9681.79532711986	9057.16358052974	9223.173750786	8665.29821448341	0.151285767080585	0.000191401093260035	0.00644336595502323	I	9785778	9787399	-	1529	protein_coding	Tubulin	11026	10537	8930	8473	8809	9405	280.706478789052	284.947651785739	270.641998593331	253.181230360764	257.821828798031	242.227143617243
F59A1.10	dgat-2	1069.21058782512	1080.59257968118	1165.50167711689	921.42983670679	866.930169786674	956.361461630386	0.270764735613196	0.000192873387044737	0.00646905849268063	V	17660304	17661811	+	1172	protein_coding	-	1174	1117	1075	862	828	1038	38.9926201367953	39.4077055183815	42.5042219765691	33.6032620837587	31.6157351793342	34.8771697656657
C09D4.1	C09D4.1	642.072797629224	693.630151863389	698.216818663515	479.955912623374	553.872052919264	568.473046075094	0.341850166057849	0.000198497097537338	0.00663329311660489	I	5497778	5505385	+	2204	protein_coding	MFS_1	705	717	644	449	529	617	12.4514365681062	13.451265759183	13.5402129797033	9.30757481641277	10.7409981535356	11.0241488192895
K03A1.2	lron-7	5916.17715375807	6128.51745056425	6264.43599105247	5598.06038843789	5385.85603065537	5441.49401964264	0.156419778479561	0.000199691237928796	0.0066595965533855	X	7292136	7296036	+	1995	protein_coding	-	6496	6335	5778	5237	5144	5906	126.749148338865	131.298361636358	134.210302709556	119.933762655048	115.387461737462	116.579459126341
F41B5.3	cyp-33C5	267.75801773474	362.777276079178	314.414405919906	225.547210609203	230.343764919164	208.225135191202	0.50900972468653	0.000202138717073574	0.00670586005768077	V	2245015	2247025	+	1553	protein_coding	p450	294	375	290	211	220	226	7.36915698433613	9.98424891397922	8.65322030302719	6.20744363294817	6.33945298225931	5.73071059567188
T24B8.3	T24B8.3	807.827760988826	870.665462590028	918.30690280745	672.365855323168	724.535842382099	712.203670366366	0.298401159348756	0.000210089739619415	0.00691930936659901	II	9059978	9061139	-	894	protein_coding	-	887	900	847	629	692	773	38.6214019641519	41.6256068816369	43.9032944056902	32.1451096625115	34.6393022837223	34.0497140131636
Y54G2A.33	clec-84	1248.62667453853	1488.83794102895	1359.57125870194	1177.97642697318	1148.57777325602	1045.73242673457	0.28146671627761	0.000213996809788048	0.00702263631545455	IV	2842474	2845595	+	816	protein_coding	Lectin_C	1371	1539	1254	1102	1097	1135	65.4017289925973	77.9837380689137	71.2128875835612	61.7011446315938	60.1612746109025	54.7743454202131
F02A9.3	far-2	57832.0888644762	56649.3646203854	55907.2181229858	51668.4832796513	52234.6367638736	52996.0609566279	0.119000199489543	0.000221025519031005	0.00721436783584922	III	9081679	9082514	+	771	protein_coding	-	63500	58558	51566	48336	49889	57520	3205.98348548488	3140.41790642852	3099.2762243418	2864.29744052292	2895.68276234521	2937.8931240207
T04A8.6	nifk-1	2407.0899349419	2288.88276054223	2342.92941790661	1919.8236504935	2152.66718488092	2014.07144038923	0.209847804904699	0.000229653594743556	0.00746926825256849	III	4692092	4693299	-	1071	protein_coding	RRM_1	2643	2366	2161	1796	2056	2186	96.0615579743307	91.3441748920695	93.5010557108382	76.6158539509757	85.9081169249577	80.3770717607457
F53C11.3	F53C11.3	1399.8097729874	1438.53282541263	1471.24258218384	1239.97518628756	1215.58686850523	1227.23840741009	0.226245090107189	0.000232951805551184	0.0075630580855639	V	13782402	13784515	+	1510	protein_coding	-	1537	1487	1357	1160	1161	1332	39.6222244548541	40.7182972958769	41.6441611880015	35.0980369601816	34.4077150179468	34.7375168943459
ZK265.9	fitm-2	1902.53911240773	1930.94251481077	2023.0940739536	1648.31184246157	1676.27439834356	1740.43044414239	0.208346040432344	0.000242474507712542	0.00785824132810488	I	8253374	8254926	-	1122	protein_coding	-	2089	1996	1866	1542	1601	1889	72.4748819656711	73.5568745634363	77.0672746010876	62.7904075379757	63.8556066310135	66.299552101743
R07H5.8	adk-1	13055.4802184609	13530.141288649	13543.6715819016	12252.2375734724	12444.8454083145	11535.3039495303	0.147491352363894	0.00025353942362092	0.00819807306734651	IV	11209301	11210833	-	1287	protein_coding	PfkB	14335	13986	12492	11462	11886	12520	433.571856504136	449.335327320069	449.784667694104	406.896207735698	413.292704465986	383.086877314954
Y57A10A.11	rol-1	32130.0513866119	34761.8022969416	31047.8804907874	30074.7429881039	27501.998514235	29435.2947747279	0.170713299985994	0.00025385899830378	0.00819807306734651	II	12172573	12176071	+	1469	protein_coding	Collagen	35279	35933	28637	28135	26267	31948	934.838100345606	1011.41006071977	903.35185800105	875.037990605157	800.182848679414	856.432961130761
C10G11.5	pnk-1	2623.84642548907	2759.04211034084	2827.56127806591	2358.09074219858	2441.64390814314	2404.72390641166	0.187931687963449	0.00025560138155158	0.00823975761093664	I	6294896	6297636	+	1763	protein_coding	Fumble	2881	2852	2608	2206	2332	2610	63.6110961819444	66.888706345766	68.549847533804	57.1682608976581	59.1938781074057	58.2988097991525
B0272.4	B0272.4	446.263362891234	441.137167712281	564.86174304921	384.819885399587	365.408972530856	330.764705901068	0.42500030709709	0.000260713975691302	0.00836233854896933	X	9428431	9430323	+	868	protein_coding	ECH	490	456	521	360	349	359	21.9744638953034	21.7220448077261	27.8143692954205	18.9489242924229	17.9931111124089	16.2871920306735
F47B10.1	suca-1	5703.06362943859	5834.42600542273	5890.39126676845	5255.9982680827	5289.53045623463	5201.94297915719	0.146176098351719	0.000263292096385108	0.00839376748379595	X	10897672	10900114	-	1673	protein_coding	-	6262	6031	5433	4917	5052	5646	145.699833670364	149.055832757002	150.485613274845	134.278367416139	135.135035788401	132.897382191847
F59F5.1	slcf-1	464.478194029652	442.104573781825	490.052798192405	335.648455598529	369.597040983932	369.461412441026	0.376256402244491	0.000272393164090781	0.00864362725565284	X	10529328	10532253	+	1471	protein_coding	MFS_1	510	457	452	314	353	401	13.4958249659026	12.8457396301441	14.2389177220088	9.75256290835493	10.738969099411	10.7350282920729
F46C8.8	F46C8.8	1709.4619023405	2073.15120703381	1792.16211374346	1590.58885965163	1495.14043774803	1577.35146658114	0.257478035378154	0.000274880514659239	0.00870741296957026	X	7551202	7554426	-	1086	protein_coding	-	1877	2143	1653	1488	1428	1712	67.278512532282	81.5920666455176	70.5333070390672	62.6000804003087	58.8435603863584	62.0791023578215
Y75B8A.2	nob-1	265.936534620899	285.38479051562	314.414405919906	221.271434104763	214.638508220131	178.741930208377	0.495197104867646	0.000292961687812135	0.0092009783119905	III	12078399	12084320	-	1962	protein_coding	Homeobox	292	295	290	207	205	194	5.79329684521003	6.21696755175789	6.84936347125445	4.82028955879116	4.67579452482852	3.89380519626266
R11A5.4	pck-2	11531.8095937323	12239.6215918767	12128.806755262	10889.3338126822	10695.2798120421	11007.3703103066	0.139271242097743	0.0002929830318572	0.0092009783119905	I	7866132	7872080	+	2644	protein_coding	-	12662	12652	11187	10187	10215	11947	186.415831361839	197.857865763248	196.066504249095	176.029980305177	172.893027898498	177.938082555464
H32K16.1	slc-36.4	283.240624202395	320.211409019221	351.276784544998	242.650316626962	241.860953165123	199.011633634069	0.482579201805082	0.000310022669871659	0.00965581831653316	I	9149717	9153075	+	1446	protein_coding	Aa_trans	311	331	324	227	231	216	8.3720927253357	9.46488384414684	10.383121491665	7.17231490487519	7.14898271474491	5.8824324896784
M195.1	col-77	43980.6205252665	47358.3967284802	44026.6903296398	42157.0184455248	40036.8873942906	40407.6537791174	0.142919967172872	0.000310641529749258	0.00965581831653316	II	8358228	8359378	-	1021	protein_coding	Collagen	48291	48954	40608	39438	38239	43857	1841.12124891624	1982.52206290084	1843.04982779376	1764.78143154938	1676.02828795351	1691.5493483964
C30F8.3	C30F8.3	278.686916417791	360.842463940089	355.61353497148	258.684478518612	190.557114614945	246.000491575446	0.514858879791494	0.000320735236017887	0.00993571327059824	I	5096601	5100494	+	1002	protein_coding	-	306	373	328	242	182	267	11.8876398352351	15.3920582412557	15.1690135963838	11.0344179451352	8.12838426612078	10.493371130332
F52D1.3	abu-12	2278.67537541606	2477.5269441034	2035.02013762643	2007.47706883451	1663.71019298433	1945.89152886645	0.274263666226423	0.000328398609154816	0.0101215557814844	X	450445	457648	-	2739	protein_coding	-	2502	2561	1877	1878	1589	2112	35.5579902706415	38.6610045134646	31.755829301077	31.3260286446551	25.9616580288459	30.3650062653279
Y42H9AR.1	Y42H9AR.1	2555.54080872001	2619.73563632644	2592.29256742929	2328.1603066675	2215.48821167706	2307.06078990606	0.181017260015284	0.000329006706735854	0.01012319792766	IV	8113393	8115685	+	1909	protein_coding	-	2806	2708	2391	2178	2116	2504	57.2168140805765	58.6540924459068	58.0396608682421	52.1259198686377	49.6032685812311	51.6535160926501
C40H1.7	C40H1.7	128.414559525845	116.088728345337	118.17644912162	51.3093180532783	71.1971637022872	86.6069146370484	0.788566884690806	0.000335555861728739	0.010290003786727	III	9325048	9327135	+	1197	protein_coding	Lipase_3	141	120	109	48	68	94	4.58529092666768	4.14517321661747	4.21971933637408	1.83209872301009	2.54223282728986	3.09246787387855
C35C5.10	C35C5.10	942.617511413117	1006.10231232625	990.947472451014	839.121138996323	806.203177217076	808.945436716261	0.260189024405845	0.00033618478880659	0.0102919927123575	X	11554795	11559858	+	1269	protein_coding	-	1035	1040	914	785	770	878	31.7483135913907	33.8865460592511	33.3761156853605	28.2624508238576	27.1537404925693	27.2461025731322
C39E6.1	lon-2	593.803495112418	617.205072369375	691.711693023793	437.198147578976	470.110683857749	559.259544517962	0.371667227112837	0.000340391302446554	0.0103859192381937	X	4738964	4749085	-	1925	protein_coding	-	652	638	638	409	449	607	13.1843521855843	13.7039426541374	15.3582298635443	9.70720852943958	10.4379729543577	12.4173651027068
C01G6.7	acs-7	454.460036903522	505.953374371761	478.126734519581	392.302494282357	382.161246343159	336.292806835348	0.37475697158928	0.000345608319917764	0.0105121611420345	II	9292017	9294041	+	1687	protein_coding	AMP-binding	499	523	441	367	365	365	11.5140310609348	12.8186471743344	12.1136417402758	9.93923059819709	9.68229569900516	8.52018991560562
C31E10.7	cytb-5.1	1554.63583766395	1476.26166212487	1524.36777490823	1259.21618055754	1307.72437447289	1342.40717687425	0.22011452883049	0.000345681063532868	0.0105121611420345	X	14001902	14003069	+	574	protein_coding	-	1707	1526	1406	1178	1249	1457	115.761344544327	109.925444124336	113.507523066354	93.7637963835634	97.3758151039708	99.9583670696963
C04A11.3	gck-4	1104.72950854503	1251.82345399055	1088.52435704685	1022.97952868724	910.904888543969	906.608553221869	0.279568048315413	0.000350026577049353	0.0106265972127163	X	13677192	13682078	+	3755	protein_coding	Pkinase	1213	1294	1004	957	870	984	12.5745598760524	14.2488535471298	12.3901050875831	11.6440424881881	10.3683553066946	10.3194523622747
F41F3.3	F41F3.3	57200.0342239731	56555.5262316396	52845.4723218899	52987.560331271	46421.5977510045	48749.5580889454	0.169311794113723	0.000384761818260324	0.0114899576693582	V	4647661	4648243	-	583	protein_coding	-	62806	58461	48742	49570	44337	52911	4193.47939834954	4146.22888487363	3874.23543507284	3884.65226695373	3403.28491841565	3573.95358758296
W06B3.2	sma-5	2659.36534620899	2949.6211060411	2973.92660495966	2561.19012615948	2401.85725783892	2508.83647400726	0.199325898304482	0.000397113125336887	0.0118201078057045	X	11997527	12001345	-	2151	protein_coding	Pkinase	2920	3049	2743	2396	2294	2723	52.8426239437567	58.6101188034542	59.0930785220012	50.89184413042	47.7258380551188	49.8515566961623
T02E9.2	grl-7	2667.56202022127	2850.94568694757	2516.39943496587	2290.74726225366	1875.20764986465	2465.53301668874	0.276554204585901	0.000405076951404924	0.012017941553389	V	11344817	11347014	-	1201	protein_coding	-	2929	2947	2321	2143	1791	2676	94.9332388357156	101.459499631126	89.5536623908968	81.5231493443399	66.7349191290388	87.7434275028549
C18H9.6	C18H9.6	577.410147087842	549.486647501262	576.787806722034	488.507465632254	409.383691288151	447.776175676655	0.340555213784811	0.000417257624957526	0.0123192275485033	II	6700658	6701625	-	780	protein_coding	-	634	568	532	457	391	486	31.6400083075672	30.1099005265529	31.6059062841726	26.7684597315567	22.4327602461914	24.5365309040624
T13C5.6	T13C5.6	285.972848873158	307.635130115143	306.825092673563	219.133545852543	223.014645126282	222.045387526901	0.4380980665567	0.000426052204398595	0.0125585598084923	X	6206581	6207688	-	658	protein_coding	-	314	318	283	205	213	241	18.5757213683789	19.982821735215	19.9302047477211	14.2340914749819	14.4861930958039	14.4232337653247
Y48G8AL.13	Y48G8AL.13	2027.31070570589	2067.34677061654	2212.82690511217	1880.27271782743	1775.7410241041	1827.95870893515	0.201110999697136	0.000439885226870998	0.0129245504822677	I	1223956	1227858	-	1209	protein_coding	LAG1	2226	2137	2041	1759	1696	1984	71.6705591662203	73.0859352853744	78.2290258622318	66.4723945335051	62.7769348693022	64.6229620518516
F07H5.9	pho-13	1285.96707837229	1299.22635139823	1256.573436073	1072.1509584883	1146.48373902948	1054.94592829171	0.231725281345147	0.000440965849466875	0.0129354708832357	II	8804838	8806945	-	1446	protein_coding	Acid_phosphat_A	1412	1343	1159	1003	1095	1145	38.0109161677621	38.4028368661305	37.1420920025917	31.6908892052415	33.8880349465181	31.1823388920452
R03D7.2	R03D7.2	581.053113315525	622.042102717098	585.461307574997	486.369577380034	482.674889216977	468.96722925806	0.315315735480121	0.000443249434978341	0.0129815877858986	II	10932788	10935237	-	1957	protein_coding	-	638	643	540	455	461	509	12.6902970120829	13.5855033844626	12.7865727107372	10.6223927781319	10.5417001717561	10.2423225895129
T08A9.8	spp-4	1045.53130734518	1053.50520973393	950.832531006061	864.775798022962	821.90843391611	862.383745747631	0.259679980393031	0.00044924303536582	0.0131150214772556	X	7318275	7318776	-	402	protein_coding	-	1148	1089	877	809	785	936	111.16236263057	112.010159174482	101.093855219911	91.9441820427781	87.3864634547403	91.6898556724499
K05G3.3	cah-3	1553.72509610703	1394.03214621359	1472.32676979046	1199.35530949538	1339.13488787096	1204.20465351726	0.240711357018404	0.000462206926736577	0.0133863929924374	X	16487479	16489396	+	1081	protein_coding	-	1706	1441	1358	1122	1279	1307	61.4320865636059	55.1180538263914	58.2137121929135	47.4208078237575	52.9474940954204	47.6125440082827
F09F3.9	cpt-5	334.242151389965	383.092803539612	329.593032412591	245.857149005292	287.929706148956	242.315090952593	0.433482022413271	0.000472843351627236	0.0136511072686559	V	13873172	13875878	+	2290	protein_coding	-	367	396	304	230	275	263	6.23838991233604	7.15015228076886	6.15161744270859	4.58874726557412	5.37400135450257	4.52263729370798
F59B1.8	F59B1.8	952.635668539246	1053.50520973393	945.411592972959	758.950329538075	839.707724841682	843.035392477652	0.273108231278015	0.000473997693082751	0.013662815020518	V	3641858	3644243	-	1326	protein_coding	DUF1679	1046	1089	872	710	802	915	30.7064842175871	33.9578310619471	30.4736292346291	24.4633883503736	27.0664566232067	27.1737179583843
F08C6.6	apy-1	5222.19208738436	5237.53646051379	5367.81284037743	4933.17714199749	4699.01280435096	4610.43617918926	0.152377399568362	0.000477219565295915	0.0137339876788474	X	7568134	7569722	-	1204	protein_coding	-	5734	5414	4951	4615	4488	5004	185.384378511901	185.929093648506	190.553819302345	175.124538365341	166.811858655775	163.667446820379
C01G6.6	mtrr-1	4377.02392256178	4749.96380146337	4577.44007515118	3905.92183680581	4159.79899101746	4133.17679852978	0.167515134788111	0.000481387870210063	0.0138103822010264	II	9285932	9289136	+	2217	protein_coding	NAD_binding_1	4806	4910	4222	3654	3973	4486	84.3839803571279	91.5738317201525	88.2477729665724	75.3016746960324	80.1961338475329	79.6828886362458
C18E9.9	C18E9.9	999.083487942212	1087.36442216799	1162.24911429703	888.292568797381	861.695084220329	944.383909606113	0.267691872044191	0.000487715294924565	0.0139480458796138	II	8988357	8989544	-	638	protein_coding	-	1097	1124	1072	831	823	1025	66.9310876567472	72.8452470021841	77.8619587720491	59.5089284374737	57.7270967956133	63.2666268618428
F46E10.9	dpy-11	6682.11080312854	7331.00319500803	6650.40677900932	6089.77468644847	5712.52536999528	6416.28248438729	0.18147274324885	0.000490526538425132	0.0140064901723082	V	6511547	6515240	-	1432	protein_coding	-	7337	7578	6134	5697	5456	6964	199.442373886475	218.810002297056	198.49609717566	181.762792579015	170.502952472017	191.50813985504
Y43F8C.13	Y43F8C.13	1572.85066880237	1593.31779653975	1547.13571464726	1309.45655448471	1370.54540126903	1395.84548590562	0.20928880604219	0.000495578080659467	0.0141065798123442	V	19693896	19697398	-	1121	protein_coding	-	1727	1647	1427	1225	1309	1515	59.9692556932768	60.749621204724	58.9888023727828	49.9266309845704	52.255811208403	53.2204464879802
K02G10.3	tmem-135	410.744442171319	414.049797765035	433.675042648146	271.511808031931	333.998459132789	346.427658548194	0.399835449263051	0.000501786227753746	0.0142610459682163	X	4673711	4677424	+	1594	protein_coding	-	451	428	400	254	319	376	11.0136217859916	11.1022509496267	11.6284784585309	7.28026494597632	8.95576988588495	9.28904402768538
M01H9.1	trx-3	1227.67961872935	1298.25894532869	1356.31869588208	1053.97890834443	1119.26129408449	1121.28313950306	0.23538602723551	0.000502791444606529	0.014267391443687	IV	4487059	4488998	+	676	protein_coding	-	1348	1342	1251	986	1069	1217	77.622053867873	82.0845473455458	85.7554701304944	66.6395420686289	70.7671277882508	70.8949622750331
T21B10.6	cutl-15	973.582724348427	1080.59257968118	921.559465627311	743.985111772536	778.980732272084	892.788300886169	0.299748421116771	0.000504677428773046	0.0142986713748338	II	8942674	8947688	-	1477	protein_coding	Zona_pellucida	1069	1117	850	696	744	969	28.1733923600526	31.2700276692912	26.6679510214345	21.5293307284526	22.5420287997717	25.8353753269034
C03A3.2	C03A3.2	1714.01561012511	1938.68176336713	1765.05742357795	1615.17457455216	1493.04640352149	1537.73340988547	0.221878131520571	0.000513004859727098	0.0145120723574893	X	11262846	11266312	+	1967	protein_coding	Aa_trans	1882	2004	1628	1511	1426	1669	37.2440750259217	42.1258759953541	38.35316943467	35.0963449102957	32.4426055057213	33.413615459115
C52D10.1	C52D10.3	825.131850570323	864.861026172761	758.931324634256	636.021755035429	660.667798472695	706.675569432087	0.289596524942614	0.000518536812673484	0.0146458555480501	IV	17186910	17189806	+	1299	protein_coding	-	906	894	700	595	631	767	27.1494465176945	28.4566619978205	24.9712399230731	20.9271265077083	21.7380592546509	23.2518603716445
T10C6.18	linc-61	46.4478194029652	42.5658670599569	33.6098158052313	14.9652177655395	12.5642053592272	20.2697034256922	1.3544257887024	0.000522944691844729	0.0147475252664589	V	16043290	16043632	-	524	ncRNA	-	51	44	31	14	12	22	3.78861803909211	3.47197810071261	2.74145818010422	1.22067073792156	1.02482690646586	1.65334271948022
Y73B6BL.9	hil-2	1061.92465536975	1087.36442216799	1038.65172714231	857.293189140192	895.199631844935	935.17040804898	0.245659626568407	0.000530090118545841	0.0149259634305361	IV	6294240	6295210	+	759	protein_coding	-	1166	1124	958	802	855	1015	59.7996590972811	61.2322366105316	58.4891017360228	48.2763444635854	50.4109519801092	52.6618073291861
C49C8.5	C49C8.5	1550.99287143627	1807.11453790908	1853.96080732083	1492.24600004951	1440.69554785805	1476.00294945268	0.240272389158727	0.00053681005674785	0.015091889515287	IV	8648665	8653677	-	1400	protein_coding	Fibrinogen_C	1703	1868	1710	1396	1376	1602	47.3509335683572	55.1701829265702	56.6003729884928	45.5574248710495	43.9836187742643	45.0615337396829
F39C12.2	add-1	630.233157389253	701.369400419744	652.68093918546	569.747219216611	506.756282822162	524.248238600857	0.310261495789465	0.00054577187633649	0.0152732418031221	X	4854403	4860036	-	2617	protein_coding	Aldolase_II	692	725	602	533	484	569	10.2930552864687	11.4548622682176	10.6596755703714	9.30519055995381	8.2764138552492	8.56209490168035
D1007.6	rps-10	38831.2877624358	37119.3708884215	36171.7511196753	35534.9095842736	33265.8277227804	32763.2115371643	0.14280787314421	0.000551581532757066	0.0153651246514281	I	4583878	4584515	-	543	protein_coding	-	42637	38370	33363	33243	31772	35560	3056.53056882142	2921.78030535559	2847.19022715596	2797.06246337025	2618.45602324283	2578.89355121978
H36L18.2	lep-5	5458.07415062687	5691.24990713015	5982.54721333118	5246.37777094771	4962.86111689473	5119.02146514299	0.160068215101069	0.000554734744514948	0.0154294057140545	X	12652587	12653522	-	572	protein_coding	-	5993	5883	5518	4908	4740	5556	407.840342243871	425.263791927923	447.030222683009	392.021882919675	370.836841084447	382.505515440434
D1014.7	D1014.7	347.903274743778	430.495700947291	369.707973857545	315.33851720244	218.826576673206	293.910699672537	0.4706413625912	0.000566453164396686	0.0156499636100131	V	8118276	8120351	+	1479	protein_coding	-	382	445	341	295	209	319	10.0539592948202	12.4407746868917	10.6840871873704	9.11287948748741	6.32380794954447	8.49364299027093
C39E9.14	dli-1	2107.45596271493	2207.62065070049	2084.89276753096	1902.72054447574	1807.15153750217	1900.7453712365	0.189908230878027	0.000567322037587841	0.0156499636100131	IV	13096983	13098813	-	1548	protein_coding	-	2314	2282	1923	1780	1726	2063	58.1881208219156	60.9537278237744	57.5651374947566	52.5352533533682	49.8965358555921	52.4807176377364
C10E2.6	mct-6	3774.11301188015	3679.04528247764	3709.00580224827	3091.38641271002	3492.84908986515	3289.22005589641	0.176977403265525	0.000584166856743334	0.0160107880118952	X	16767438	16770498	-	2315	protein_coding	MFS_1	4144	3803	3421	2892	3336	3570	69.6804080184204	67.9251987405584	68.4783515569923	57.0754150451167	64.4875097704945	60.7279630566907
T27A10.7	cgr-1	1392.52384053203	1582.67632977476	1490.757959103	1257.07829230532	1241.76229633695	1312.00262173571	0.227941204871703	0.000599685810410062	0.0163616105425957	X	3597273	3600457	-	1302	protein_coding	-	1529	1636	1375	1176	1186	1424	45.712864348189	51.9550662360232	48.9376299183661	41.266546236832	40.7637627112071	43.0695662983827
Y47G6A.18	Y47G6A.18	1712.19412701127	1789.70122865728	1836.6138056149	1547.83109460723	1594.60706350858	1495.35130272266	0.202864694170527	0.000599907785432232	0.0163616105425957	I	3508635	3512733	-	1235	protein_coding	-	1880	1850	1694	1448	1523	1623	59.256067360013	61.9384536406111	63.5620165160923	53.5677480473949	55.186583155121	51.7515135247476
F58B3.1	lys-4	7759.51806496595	7843.7284118666	7892.88577619626	6875.4486191393	6972.0869572578	7422.39685442619	0.143184713627902	0.000607874124524977	0.0165460968432011	IV	11621443	11623124	-	724	protein_coding	-	8520	8108	7280	6432	6659	8056	458.081720917722	463.053063249083	465.955059205453	405.890843885873	411.595870391555	438.179832296679
T02C5.1	T02C5.1	5646.59765290949	6183.65959652828	5858.94982617646	5371.44423370257	5273.8251995356	5258.1453386557	0.153518282645074	0.00060871892295826	0.0165460968432011	X	2694908	2698279	+	1396	protein_coding	-	6200	6392	5404	5025	5037	5707	172.88137374856	189.324551093247	179.382941186071	164.457026198386	161.468232987292	160.988164093468
C14A4.9	C14A4.9	245.900220368639	228.307832412496	250.447337129304	154.996898285945	153.911515650533	199.011633634069	0.50821423612289	0.000640280868812289	0.017237250977664	II	10599330	10600529	+	566	protein_coding	-	270	236	231	145	147	216	18.5690320851781	17.2405517124367	18.9124053318441	11.7045132088945	11.6225510823399	15.0282639223939
F58G1.4	dct-18	12230.3483678906	12097.4128996537	13031.9350315768	11454.8052553944	11288.9385152656	11266.269704062	0.135340988182544	0.000640516067239734	0.017237250977664	II	12930617	12933524	+	850	protein_coding	-	13429	12505	12020	10716	10782	12228	614.988056816867	608.303559954318	655.294858376579	575.990823264313	567.650417812727	566.510544463816
F08F1.6	spp-13	448.084846005076	478.866004424515	467.284858453378	339.924232102969	340.280561812402	401.708667890991	0.363058884726201	0.000644808246054329	0.0173017224375107	X	8417419	8418451	-	600	protein_coding	-	492	495	431	318	325	436	31.9194784124921	34.1121848395014	33.2871979154548	24.2146198096839	24.2400030793245	28.6158553835855
C35B1.7	C35B1.7	66.4841336552247	59.011770242213	66.1354440038423	26.7236031527491	34.5515647378747	35.0113059171047	0.989386807846249	0.000656481747595583	0.0174806988097025	IV	4109065	4110470	+	441	protein_coding	-	73	61	61	25	33	38	6.44356485844789	5.71935209292816	6.40977026324712	2.59002051616009	3.34869744266963	3.39325502270564
C07H6.1	lig-4	731.325470207471	657.836127290243	727.489884042265	576.160883973271	564.342224051953	589.6640996565	0.290236405646982	0.000672177055183963	0.0178523181206501	III	7521463	7524836	+	2357	protein_coding	DNA_ligase_A_M	803	680	671	539	539	640	13.2616602156685	11.9290241528707	13.1921067233822	10.4479471645437	10.2336307507634	10.6928108613586
F36H5.2	math-27	625.679449604649	716.847897532456	774.109951126941	610.36709600879	505.709265708893	559.259544517962	0.335768931574717	0.000680609436725822	0.018023802296806	II	1767802	1771047	+	2688	protein_coding	MATH	687	741	714	571	483	607	9.94877035668104	11.3984167415542	12.3089261433309	9.70529250289864	8.04115486766052	8.89264427928224
K06A4.4	swt-5	295.991005999288	312.472160462865	278.636214901434	240.512428374742	201.027285747634	212.831885969768	0.440834440366	0.000688300719788789	0.0182010651206757	V	9501399	9504578	+	860	protein_coding	-	325	323	257	225	192	231	14.7104799830685	15.5295781580817	13.8479628731536	11.9532458472551	9.99087067884858	10.5775484216049
F25B4.9	clec-1	1750.44527240194	1795.50566507455	1848.53986928772	1478.34972641008	1609.26530309434	1597.62117000683	0.202380652199252	0.000694376321376081	0.0183351524744254	V	5700010	5701082	+	916	protein_coding	Lectin_C	1922	1856	1705	1383	1537	1734	81.6770123399854	83.7795620776957	86.2541754919255	68.9808420466196	75.0894552897313	74.5461318183426
F54D8.2	cox-6A	5663.90174249099	5798.63198084958	6063.8612838277	4984.48646005077	5096.87930739315	5532.70768505825	0.165915503433731	0.000701116104344962	0.0184863647975118	III	5081724	5082951	+	548	protein_coding	-	6219	5994	5593	4663	4868	6005	441.755466101319	452.263737951717	472.950271667837	388.764537159331	397.53060636772	431.522998338657
Y75B8A.1	php-3	450.817070675838	476.931192285426	555.104054589627	404.060879669567	371.69107521047	376.832213686732	0.361652914192798	0.000702929416216318	0.0185074316425439	III	12074290	12077556	-	1198	protein_coding	Homeobox	495	493	512	378	355	409	16.0838611244183	17.0155381452666	19.8045218434973	14.4157342238015	13.2608723664983	13.4442934537913
R12C12.9	R12C12.9	675.770235235297	731.358988575623	680.86981695759	582.574548729931	552.825035805995	576.765197476514	0.286264631314738	0.000706352371398728	0.0185616006447671	II	6023399	6025006	-	1015	protein_coding	-	742	756	628	545	528	626	28.4563895014648	30.7972076293931	28.6711306608377	24.5319598406501	23.2792208428344	24.2873305962732
Y54G2A.14	clec-83	2824.20956801167	3002.82843986605	2942.48516436767	2683.04975653601	2632.20102275809	2352.20694753601	0.194434680791895	0.000713360074976777	0.0187011033448653	IV	2839033	2840781	-	1318	protein_coding	Lectin_C	3101	3104	2714	2510	2514	2553	91.5858308571173	97.3782330820917	95.4213708556636	87.0081823836955	85.3592171001588	76.2793349608392
Y57G11C.9	Y57G11C.9	2859.72848873158	2908.02264505069	2943.56935197429	2622.11994134774	2614.40173183252	2548.45453070294	0.162226219582553	0.000719348195545164	0.0188310289467964	IV	14787168	14790840	+	2300	protein_coding	RRM_1	3140	3006	2715	2453	2497	2766	53.1427159147536	54.0401726627358	54.7007418584443	48.7272045883139	48.5837760714968	47.3582704373739
ZK652.11	cuc-1	1728.58747503584	1744.23314338869	1766.14161118458	1423.83357597847	1421.84923981921	1640.92462732535	0.222129180862797	0.000727709882620706	0.018968277883282	III	7860466	7861004	-	414	protein_coding	-	1898	1803	1629	1332	1358	1781	178.458731079622	180.073984089068	182.335806194814	146.996051346728	146.791189216154	169.40845113072
W02G9.2	kel-8	1377.9519756213	1379.52105517042	1511.35752362879	1210.04475075648	1200.92862891946	1251.19351145864	0.219701114536933	0.000730363595991077	0.0190102912588491	V	2683224	2688500	+	2257	protein_coding	BTB	1513	1426	1394	1132	1147	1358	26.0945194020233	26.1242333379675	28.6208437750112	22.9148306940773	22.7421970882943	23.6940720272359
B0336.2	arf-1	10713.0529340604	11141.6157029437	11195.3212259619	10196.658018963	9917.3460968833	10160.6495172061	0.126359121783512	0.000735283481762	0.0191110860516089	III	5716113	5717583	+	1214	protein_coding	Arf	11763	11517	10326	9539	9472	11028	377.173649461712	392.262026655222	394.152832967643	358.992972497863	349.15925865015	357.725223882889
F13H10.8	F13H10.8	1364.29085226749	1339.8574063191	1457.14814329777	1065.73729373164	1188.36442356024	1257.64296254863	0.242978844906167	0.000738774855133514	0.0191745177905634	IV	11020482	11021056	+	516	protein_coding	-	1498	1385	1344	997	1135	1365	113.006661613521	110.982795402183	120.698197804919	88.2769341460249	98.4343595528918	104.17282536429
F07C6.2	F07C6.2	184.88053605494	175.10049858755	220.090084143934	131.480127511526	132.971173385154	132.674422422712	0.543941567626517	0.000746379251905066	0.0193443690770736	IV	12791171	12791808	+	541	protein_coding	-	203	181	203	123	127	144	14.6063164819799	13.8336536289694	17.388014401887	10.38746638507	10.5052650911106	10.481820554621
T25C8.2	act-5	32557.1891768078	33837.9295005267	33870.0208308202	29914.4013691874	31990.5608788189	29598.3737522892	0.13193135735365	0.000752766899797597	0.0194822480194425	III	13604339	13606066	-	1345	protein_coding	Actin	35748	34978	31240	27985	30554	32125	1034.59743792707	1075.29661040088	1076.31640384562	950.615326329529	1016.59120949707	940.572648474832
D1007.12	rpl-24.1	40072.628504519	40643.631199772	43319.8000101233	37313.6326101206	37650.7353931507	38516.121909438	0.128202331050807	0.000761870699543341	0.0196343118416212	I	4584960	4586177	+	706	protein_coding	-	44000	42013	39956	34907	35960	41804	2425.99504275142	2460.56351903506	2622.57865280015	2258.96556121823	2279.37374782961	2331.76420677692
F09A5.1	spin-3	218.577973661013	230.242644551585	252.615712342545	202.030439834783	141.347310291305	136.359823045566	0.550225425738998	0.000766281021381199	0.0197201177942473	X	13130263	13134208	+	1750	protein_coding	MFS_1	240	238	233	189	135	148	5.33844935121819	5.62334198566326	6.16977165207899	4.93429988574691	3.45220263635214	3.33039050860078
F47F6.3	oac-30	280.508399531633	282.482572306987	252.615712342545	212.719881095883	206.262371313979	176.89922989695	0.456927587958686	0.000772595654317234	0.0198122256110629	II	1263069	1266890	-	1944	protein_coding	-	308	292	233	199	197	192	6.16731867349667	6.21072326545356	5.55406398721102	4.67690556538464	4.53492935102271	3.88934493830588
F46G10.4	F46G10.4	501.818597863408	476.931192285426	513.904925538053	389.095661904027	411.477725514689	388.809765711005	0.327542790116361	0.000800259815119886	0.0203647706927161	X	13334077	13336784	+	1545	protein_coding	Lipase_3	551	493	474	364	393	422	13.8824158223089	13.1939253708928	14.2167745472715	10.7640246818403	11.3832068232108	10.7561155890916
F01F1.9	dnpp-1	4557.35075083211	4753.83342574155	4504.79950550762	4316.39638123204	4011.12256093327	4072.3676882527	0.156348311397175	0.000803841602507439	0.0203998970194883	III	5861857	5863546	-	1547	protein_coding	Peptidase_M18	5004	4914	4155	4038	3831	4420	125.912521462556	131.341032537118	124.460612191891	119.25532654987	110.821085133778	112.513192858134
W02A2.7	mex-5	6209.4359350866	5552.91083918529	6172.28004448974	5379.99578671146	5457.05319435766	5120.86416545442	0.168650909330175	0.000806743779786468	0.0204442319527554	IV	13353716	13356089	+	1967	protein_coding	zf-CCCH	6818	5740	5693	5033	5212	5558	134.925666060964	120.65994421823	134.118300731926	116.90264985673	118.577040600154	111.271944111301
C15C6.1	C15C6.1	841.525198594898	905.492081093629	774.109951126941	727.950949880886	695.219363210569	653.237260400716	0.282121040578709	0.000815023693946523	0.0205968453182109	I	12202230	12203717	+	836	protein_coding	-	924	936	714	681	664	709	43.0236872055414	46.2940481510415	39.5770256857337	37.2171077241012	35.5436776842211	33.3973071862991
F40F4.4	lbp-3	1737.69489060505	1843.87596855177	1782.40442528388	1518.96960320226	1539.11515650533	1621.57627405537	0.196076687470881	0.000838544621426174	0.0211035657414372	X	3257010	3258158	+	989	protein_coding	-	1908	1906	1644	1421	1470	1760	75.0972463082135	79.6860303386827	77.0294399034497	65.6446854065682	66.5153075086386	70.0789957539038
Y16B4A.2	Y16B4A.2	6206.70371041584	7101.72795652599	6807.61398196928	5898.43368787479	6151.22554045496	5846.88808815648	0.168528448856764	0.000863189967696337	0.021634291415642	X	14761907	14771851	-	6642	protein_coding	Peptidase_S10	6815	7341	6279	5518	5875	6346	39.9400792776812	45.6995517791793	43.8069311533943	37.9563646179078	39.5830777822337	37.6246691745261
ZK1307.1	ZK1307.1	4152.98149955924	4702.56090405569	4256.52054359155	3391.75971214692	3600.69185253185	4204.1207605197	0.227159258117924	0.000866927082571223	0.0216981502724205	II	9654413	9655599	-	996	protein_coding	-	4560	4861	3926	3173	3439	4563	178.216306152615	201.800329201432	182.659462466211	145.550103538924	154.515978850411	180.410838006108
Y53F4B.30	gst-27	2194.88715217933	2351.76415506262	2313.65635252786	1962.5814155379	1928.60552264137	2116.34130767341	0.190401545015001	0.000870981466890517	0.0217697641710745	II	15164885	15165726	-	742	protein_coding	GST_N	2410	2431	2134	1836	1842	2297	126.431436089189	135.467975732791	133.272863243345	113.049997382342	111.092894062904	121.906983016573
Y38C1BA.3	col-109	12233.9913341183	12621.7469893468	11722.2364027794	11486.8735791777	10183.2884436536	11112.4042280579	0.158132297714876	0.000910086329273663	0.0227160535758239	IV	1817311	1820253	-	1232	protein_coding	Collagen	13433	13047	10812	10746	9726	12061	424.428208658345	437.880436443305	406.674131280957	398.508797590761	353.284120803461	385.517505415329
C43C3.1	ifp-1	2662.09757087975	3013.46990663104	2761.42583406207	2410.46900437797	2482.47757556063	2522.65672634296	0.185822956600736	0.00091690462423829	0.0228549751008905	X	9675844	9680169	-	2582	protein_coding	Filament	2923	3115	2547	2255	2371	2738	44.0671040598678	49.8835555125446	45.7113371479491	39.901763786181	41.093759614666	41.7588662726376
T08G2.3	acdh-10	2901.62260034994	3102.47126502913	3108.36586818059	2709.77335968876	2727.47958006556	2691.26380483849	0.164456924470756	0.000924889451129055	0.0229599087419058	X	17213141	17214929	-	1413	protein_coding	-	3186	3207	2867	2535	2605	2921	87.7698878205858	93.8452694934749	94.0235727150199	81.9667257107836	82.5023132734153	81.4068384419772
F10F2.2	pfas-1	2812.3699277717	3264.9954847126	3156.07012287188	2621.05099722163	2691.88099821442	2758.52236620556	0.193259669800566	0.000926752514479268	0.0229748999717238	III	4618874	4643305	-	4046	protein_coding	-	3088	3375	2911	2452	2571	2994	29.7093634597783	34.4908173679406	33.3401496933371	27.6883051387091	28.4365403628776	29.1405276312504
F40F4.2	lbp-2	5612.90021530342	5355.56000099821	5513.09397966456	4911.79825947529	5087.45615337373	4971.60544022886	0.138763989073662	0.000931784609309647	0.0230683066234245	X	3260610	3261446	+	762	protein_coding	-	6163	5536	5085	4595	4859	5396	314.832189770484	300.397765483941	309.233975921383	275.506804401272	285.359600151272	278.861438362038
F54B11.11	F54B11.11	246.81096192556	306.667724045599	315.498593526526	236.236651870302	193.698165954752	198.090283478355	0.467673385693859	0.000938741827454283	0.0232090560755161	X	13578783	13581728	+	1827	protein_coding	-	271	317	291	221	185	215	5.7739454588926	7.1742466332434	7.38083777627721	5.52656791517195	4.5314139898194	4.6341640736588
F53A9.6	F53A9.6	381.600712349851	441.137167712281	485.716047765924	361.303114625168	322.48127088683	319.708504032509	0.381469114684249	0.000971192248326078	0.0239788548889819	X	8713463	8713952	-	433	protein_coding	-	419	456	448	338	308	347	37.6676095725629	43.5444223859266	47.9447806523003	35.6640441660777	31.8319599862083	31.5582615995853
F56H11.4	elo-1	9332.36873376832	9735.00727782605	9431.34798999056	8901.09773811768	8783.42656321305	8129.99377401399	0.143021739443307	0.00103469225737307	0.0252730855796907	IV	9526359	9528350	+	1094	protein_coding	ELO	10247	10063	8699	8327	8389	8824	364.603931971292	380.334514475544	368.470927268171	347.754715524194	343.157450427427	317.628651575011
T05E12.7	srh-237	378.868487679088	440.169761642736	474.87417169972	301.44224356301	309.917065527603	370.382762596739	0.393723107346024	0.00103771524793603	0.0253130379864182	V	17090390	17091614	+	921	protein_coding	-	416	455	438	282	296	402	17.5822978994157	20.4271300654403	22.0376711790158	13.989147944873	14.382442318176	17.1884975408681
F56C9.7	nspg-6	4129.3022190793	4388.15393145374	4297.71967264313	4005.33364053404	3795.43703559987	3697.3781748774	0.156680317229266	0.00109609907850929	0.0265949784394687	III	7313143	7315251	-	1056	protein_coding	-	4534	4536	3964	3747	3625	4013	167.131969607168	177.608896271784	173.948603323221	162.114387555185	153.618900633831	149.650004762209
D1054.8	D1054.8	680.323943019902	757.478952453324	730.742446862126	579.367716351601	637.633421980778	564.787645452241	0.283641519163739	0.00111092878205843	0.0268832978215359	V	10784273	10785369	+	934	protein_coding	-	747	783	674	542	609	613	31.1326191754996	34.6633453109203	33.4398436905605	26.5127145102192	29.1790384621484	25.8455091303134
C39F7.4	rab-1	8790.47750740039	8863.37440916648	8875.15974779431	8313.1784687572	7889.27394848138	8135.52187494827	0.124332220484605	0.00112200777858464	0.0270926475518793	V	1262620	1263989	-	1107	protein_coding	Ras	9652	9162	8186	7777	7535	8830	339.399834354963	342.214379567504	342.66941081862	320.971345741358	304.604416431453	314.112034804033
T19D7.6	T19D7.6	83.7882232367215	102.545043371714	100.829447415694	50.2403739271684	57.5859412297911	61.7304604327898	0.755345115802925	0.00112403453890018	0.0270926475518793	X	669683	670800	-	662	protein_coding	-	92	106	93	47	55	67	5.40968243672035	6.62069320330889	6.50992788387287	3.24370726516316	3.71796468332655	3.98555041166655
C09B8.6	hsp-25	2923.48039771604	2904.15302077251	2886.10740882341	2609.29261183443	2573.56806441503	2645.19629705283	0.154556854545951	0.00112941641844326	0.0271864537874878	X	6034507	6039236	-	1357	protein_coding	-	3210	3002	2662	2441	2458	2871	92.080383291784	91.4716320655485	90.9032523814206	82.1844620561984	81.0592518369428	83.315314549371
F09C8.1	F09C8.1	122.95011018432	147.04572257076	101.913635022314	45.9645974227285	73.2911979288251	94.899066038468	0.790973326375399	0.00113222106054114	0.0271873213846544	X	16159648	16163548	-	1255	protein_coding	Lipase_GDSL	135	152	94	43	70	103	4.18727974510391	5.00789771397244	3.47084601257457	1.56540427244442	2.49605915864328	3.23195267134323
F52E4.6	wrt-2	322.402511149994	325.048439366944	305.740905066943	242.650316626962	235.578850485509	248.764542042586	0.391001461455434	0.00113243254698769	0.0271873213846544	X	3092395	3094372	-	1560	protein_coding	-	354	336	282	227	225	270	8.83325153066152	8.90574522616354	8.37675335727132	6.64818420028816	6.45443868976095	6.81570302890622
R07C12.2	R07C12.2	743.165110447443	826.164783390982	860.84495965657	731.157782259216	654.385695793081	587.821399345073	0.301062222495896	0.00113576546416374	0.0272315067794108	IV	4148320	4150075	+	954	protein_coding	-	816	854	794	684	625	638	33.2953602093797	37.0139201485728	38.567664995653	32.7574066489138	29.3178556837499	26.3356351836703
K07D4.3	rpn-11	4202.16154363297	4064.07289815634	4080.88215131906	3772.30382104207	3746.22723127623	3670.65902036171	0.142463651310731	0.00114156964801577	0.0273347503906768	II	4043061	4044330	-	1108	protein_coding	Mov34	4614	4201	3764	3529	3578	3984	162.098786426035	156.772003621863	157.420422182195	145.516983360082	144.511076397372	141.596025380309
C49F8.3	C49F8.3	2691.24130070122	2819.0212866526	2470.86355548781	2460.70937830514	2195.59488652495	2304.29673943892	0.198154844316981	0.00114725546101008	0.027434892715059	X	13386059	13387549	-	703	protein_coding	-	2955	2914	2279	2302	2097	2501	163.622903078989	171.391709336277	150.224310230246	149.606953492827	133.488442387158	140.097330538219
Y37E11AL.7	map-1	1402.54199765816	1277.94341786825	1349.81357024236	1168.35592983819	1159.0479443887	1155.37309526445	0.210990653256648	0.00115341862812384	0.0275461731528109	IV	3683536	3686867	-	1199	protein_coding	Peptidase_M24	1540	1321	1245	1093	1107	1254	49.9969453764701	45.5553326489058	48.1173151695336	41.6488259901876	41.3170207103029	41.1860219728401
F52H2.6	F52H2.5	1658.46037515293	1874.83296277719	1992.73682096823	1535.00376509391	1516.08078001341	1660.27298059533	0.228312233904425	0.00115522132043094	0.0275531610621999	X	2559727	2564145	-	1970	protein_coding	FAD_binding_4	1821	1938	1838	1436	1448	1802	35.9820293358599	40.6764585257368	43.2345058253895	33.3035092871431	32.8929553694917	36.0213557033631
T10B9.3	cyp-13A6	4236.76972279596	4721.90902544658	4127.50221840373	3370.38082962472	3885.480507341	4043.80583342559	0.211450516924888	0.00116238162087935	0.0276877481130086	II	9800761	9802721	-	1656	protein_coding	p450	4652	4881	3807	3153	3711	4389	109.350634481349	121.872034988733	106.530450304429	86.9892173228665	100.283892338209	104.370254353275
C08F1.4	math-3	612.929067807756	661.705751568421	696.048443450275	524.851565919993	540.260830446768	549.124692805116	0.285912745903595	0.00119959169891732	0.0284626139641682	II	1776310	1777561	+	1843	protein_coding	MATH	673	684	642	491	516	596	14.2145024493517	15.3456876503849	16.1421326282972	12.1718878434001	12.5292457170313	12.7348084808502
E03H4.4	E03H4.4	61.9304258706202	77.392485563558	63.9670687906016	33.1372679094089	30.363496284799	43.3034573185242	0.922750174561487	0.00120732712673478	0.0285718427424161	I	12407564	12411435	+	2418	protein_coding	-	68	80	59	31	29	47	1.09469856767812	1.36801001937996	1.13069880594603	0.585743101346974	0.536713181370803	0.765443350916589
Y45G5AL.1	Y45G5AL.1	1215.83997848938	1145.40878634066	1149.23886301759	997.324869660598	1034.4529079097	986.766016768924	0.218693703273044	0.00120956261586725	0.0285876677320127	V	4144505	4147574	+	1152	protein_coding	-	1335	1184	1060	933	988	1071	45.1097811660283	42.4966612478637	42.6387637644795	37.0024899804034	38.380004875597	36.6107381448539
F26H9.6	rab-5	3032.76938454655	3078.28611329052	2860.08690626452	2753.60006885927	2633.24803987136	2619.39849269286	0.164961308038394	0.00121205985675478	0.0286096302022609	I	9308437	9310221	+	1086	protein_coding	Ras	3330	3182	2638	2576	2515	2843	119.359321647575	121.150702783965	112.563136097435	108.372182198384	103.635542277095	103.090471964537
Y71F9B.3	yop-1	4081.03291656249	3862.85243569109	3918.254010326	3654.71996716997	3528.44767171629	3524.1643456033	0.148186047076655	0.00123027251068301	0.0290020054650158	I	2730002	2731454	+	769	protein_coding	TB2_DP1_HVA22	4481	3993	3614	3419	3370	3825	226.82480060639	214.698276493091	217.777509465911	203.130223346442	196.111978499126	195.873910193534
T05A12.2	tre-2	1793.25012557722	1735.52648876279	1821.43517912221	1539.27954159835	1627.06459401992	1531.28395879547	0.187727154729843	0.00123484311039528	0.0290567978200343	IV	6876730	6883442	-	2146	protein_coding	-	1969	1794	1680	1440	1554	1662	35.7155985010098	34.5659349894465	36.2769513439761	30.6573462923076	32.4057335596274	30.4981007854505
D1025.8	nspc-17	153.91532311963	142.208692223038	124.681574761342	54.5161504316082	124.595036479003	63.5731607442164	0.79819264714011	0.00123578182113047	0.0290567978200343	X	14524758	14525181	-	378	protein_coding	-	169	147	115	51	119	69	17.4035096519266	16.079817769462	14.0979919724424	6.16424882846102	14.088206917898	7.18834287704748
F07A11.2	gfat-1	3790.50635990473	3467.1833532474	3919.33819793262	3424.89698005633	3226.90674309484	3262.50090138073	0.172804966739523	0.0012628476398319	0.0295788421519549	II	11592460	11595408	-	2571	protein_coding	SIS	4162	3584	3615	3204	3082	3541	63.0147086892223	57.6396734980013	65.156454401378	56.9366899820401	53.6452307623933	54.2369605479304
F52D10.3	ftt-2	13813.2171938191	14278.9135864765	13452.5998229455	13077.4624388293	12642.7316427223	12327.6650834437	0.127090683074786	0.00127496366720473	0.0298243423997661	X	11604066	11605421	-	1326	protein_coding	-	15167	14760	12408	12234	12075	13380	445.244021155012	460.254900343746	433.620173788162	421.528300110523	407.515540804515	397.359941293095
Y48A6B.13	spat-2	3643.87696924046	3702.26302814671	3557.21953732142	3408.86281816468	3255.1762051531	3110.47812568804	0.158439371187229	0.00128546343876017	0.0300314544220463	III	11048882	11061903	+	1910	protein_coding	-	4001	3827	3281	3189	3109	3376	81.5412036319634	82.8477432211784	79.6020187028392	76.2821521022247	72.8430152946788	69.6050202519224
F58E6.13	F58E6.13	1890.69947216776	1914.49661162852	1762.88904836471	1571.34786538165	1427.08432538555	1750.56529585523	0.228938949921998	0.00129039219586244	0.030108051158192	V	9745241	9746276	+	1678	protein_coding	-	2076	1979	1626	1470	1363	1900	48.1589851335312	48.7651343933061	44.9034596571403	40.0246150181431	36.3500037008738	44.5895549765551
F38B6.4	F38B6.4	2012.73884079516	2492.03803514657	2196.56409101286	1837.51495278303	1989.33251521097	1902.58807154793	0.225803393542125	0.00131453878195941	0.0305153621064011	X	6674869	6679851	+	3002	protein_coding	-	2210	2576	2026	1719	1900	2065	28.6565246305746	35.4805839123637	31.2737508219785	26.1617609976033	28.323275263086	27.0882445497058
M163.1	M163.1	707.646189727528	801.97963165237	839.161207524163	626.40125790044	618.787113941937	682.720465383541	0.282201778093178	0.00132995999462764	0.0308341169783685	X	14502498	14503913	-	1157	protein_coding	-	777	829	774	586	591	741	26.1414452078614	29.6262551865553	30.9997948770165	23.1401431947861	22.8588660113781	25.2206539047167
F19F10.4	ttr-10	269.579500848582	295.058851211065	282.972965327915	205.237272213113	204.168337087441	225.730788149754	0.414270956144354	0.00133327307513417	0.0308355640549047	V	7552895	7553923	-	665	protein_coding	-	296	305	261	192	195	245	17.3265461399187	18.9641674660249	18.1873774699866	13.1911108056726	13.1224076820403	14.5082801317068
F39D8.2	psa-3	103.824537488981	116.088728345337	95.4085093825922	67.3434799449278	69.1031294757494	58.0450598099367	0.701374705286055	0.00133340239171982	0.0308355640549047	X	15407913	15419290	+	1133	protein_coding	-	114	120	88	63	66	63	3.91666904077681	4.37932245391978	3.59918342968898	2.54046037071406	2.60684125722384	2.18968746912786
Y71H2AL.1	pbo-1	1091.97912674814	1137.6695377843	1198.0273053155	1022.97952868724	991.525206265676	893.709651041883	0.2375773756795	0.00135287588024083	0.0312067930605237	III	2681445	2686463	-	703	protein_coding	-	1199	1176	1105	957	947	970	66.390477425282	69.1683768632332	72.8380266803078	62.1954189802934	60.2830495663515	54.3360298368942
Y41D4B.16	hpo-6	1713.10486856819	2063.47714633837	2096.81883120379	1694.27643988429	1617.6414400005	1693.44158620101	0.229568707663489	0.00137500741814225	0.0316772542315953	IV	1562184	1564076	+	1483	protein_coding	-	1881	2133	1934	1585	1545	1838	49.3730070012151	59.4710069782027	60.4319401180802	48.8303571271251	46.6216771710852	48.8062959984072
T23D8.6	his-68	224.042423002538	207.024898882518	202.743082438008	144.307457024845	163.334669669953	148.337375069838	0.476678355653864	0.00142999022796222	0.0328271972271768	I	9989101	9989615	+	515	protein_coding	Histone	246	214	187	135	156	161	18.5938709198983	17.1815417608786	16.826182533796	11.9764560333663	13.555574537564	12.3109095486522
F08B6.4	unc-87	18009.0035465536	17737.390285098	17325.3179537934	16308.8805320597	16512.5068933643	16384.3698190493	0.109226813213201	0.00143032016856328	0.0328271972271768	I	6761228	6767797	-	2379	protein_coding	-	19774	18335	15980	15257	15771	17783	323.550459882006	318.67064543659	311.26733786582	293.005983516419	296.664342662936	294.362226989774
T21H3.3	cmd-1	11077.3495568287	10851.3938820804	11050.0400866748	10313.1729287089	10187.4765121067	9937.68277952345	0.115787791802825	0.00143640251204584	0.0329253771793823	V	1156269	1157760	+	1057	protein_coding	-	12163	11217	10192	9648	9730	10786	447.927424523088	438.790605022433	446.823129622183	417.026921911124	411.944219422447	401.843476214516
T23F2.1	bus-8	1060.10317225591	1145.40878634066	1033.23078910921	901.119898310701	865.883152673405	975.709814900365	0.239143123808891	0.00144161142585506	0.0330033150265388	X	5492976	5496000	+	2134	protein_coding	Glycos_transf_1	1164	1184	953	843	827	1059	21.2324690105269	22.9410280025956	20.6942506018534	18.0482436204166	17.3424980577619	19.5421813181197
F09F7.5	F09F7.5	1112.0154410004	1092.20145251571	1109.12392157263	929.98138971567	973.725915340105	949.912010540393	0.215437136816643	0.0014462072558229	0.0330549197985152	III	5547068	5551241	+	1968	protein_coding	-	1221	1129	1023	870	930	1031	24.1508546138539	23.7205325719371	24.0880563264036	20.1974221836411	21.1474698534444	20.6302772575497
F28H7.3	F28H7.3	2526.39707889854	2676.81259442956	2538.08318709828	2249.05844133537	2385.10498402662	2259.15058180897	0.167614464903708	0.00146278101188567	0.0333623779285825	V	10749370	10750786	-	1268	protein_coding	Lipase_3	2774	2767	2341	2104	2278	2452	85.1587223169319	90.2288647843422	85.5526327007981	75.810309028592	80.3961082475629	76.1504906236995
C37H5.8	hsp-6	22509.8883208566	22783.3803438419	22776.6132398806	21434.467616757	21134.0404313333	20672.3334437389	0.106215759092072	0.00147206121717634	0.0334903104346627	V	4824138	4826760	-	2446	protein_coding	HSP70	24716	23551	21008	20052	20185	22437	393.335973337831	398.114950893282	397.996703064356	374.544158675529	369.294518263662	361.226687594148
W02F12.5	dlst-1	9534.55335940475	9816.26938766779	9474.71549425537	8920.33873238766	8935.24404463705	8700.30952040051	0.118499826675064	0.00150299829875338	0.0341180373357377	V	6707054	6709103	-	1646	protein_coding	Biotin_lipoyl	10469	10147	8739	8345	8534	9443	247.580994206487	254.896232973542	246.027201638924	231.631860326707	232.018902266329	225.918425307277
R06A10.2	gsa-1	1129.3195305819	1275.04119965962	1209.95336898833	1113.83977940658	1008.27748007798	913.979354467575	0.252618065367075	0.00150339263498482	0.0341180373357377	I	1068591	1074435	+	2200	protein_coding	G-alpha	1240	1318	1116	1042	963	992	21.9402179775445	24.7712725170594	23.5067577770391	21.6394801386712	19.5886346562709	17.7566275274292
C54H2.5	sft-4	4413.45358483861	4437.49164100051	4591.53451403725	4101.53861188394	4000.65238980058	4117.51384588265	0.13718495960151	0.00152647378606692	0.0345675301520049	X	5778865	5780722	-	1312	protein_coding	SURF4	4846	4587	4235	3837	3821	4469	143.777692209749	144.560783313741	149.579059446216	133.616394687295	130.329810177437	134.136822110557
T10H9.5	pmp-5	7213.98387237034	7466.44004474426	7152.38564087455	5822.53865492098	6451.71945196314	7020.6881865352	0.177872438182554	0.00152698834278833	0.0345675301520049	V	6662234	6665815	-	2439	protein_coding	ABC_tran	7921	7718	6597	5447	6162	7620	126.418358436259	130.842418075601	125.338906714985	102.034575029473	113.060383366296	123.031031304897
K06G5.1	K06G5.1	8428.9131093028	9104.25852048306	9068.14514177274	8087.631258148	8130.08788453324	8058.12846186836	0.131761678929822	0.00152909589346775	0.0345723465578842	X	14214939	14219045	+	1665	protein_coding	-	9255	9411	8364	7566	7765	8746	216.373524285955	233.709907379778	232.782862703425	207.612684548777	208.702562895029	206.855336130952
Y53F4B.27	Y53F4B.27	1050.9957566867	1202.48574444378	989.863284844394	878.672071662391	851.22491308764	970.181713966085	0.264128299501086	0.00154448770876755	0.034791015721201	II	15145948	15151917	+	1849	protein_coding	-	1154	1243	913	822	813	1053	24.2946603226635	27.7964801648723	22.8815312699109	20.3112518582816	19.6767874561625	22.4265750285914
Y53F4B.29	gst-26	1629.31664533146	1736.49389483233	1600.26090737166	1342.59382239412	1409.28503445998	1540.49746035261	0.209446977756397	0.00158023398663779	0.0355400903904947	II	15163808	15164584	-	728	protein_coding	GST_N	1789	1795	1476	1256	1346	1672	95.6579115517763	101.950335975533	93.9520361347452	78.8242859241214	82.7397569182689	90.4432973359619
K11H3.3	K11H3.3	2205.81605086239	2365.30784003624	2617.22888238156	2100.47520780608	2077.28195272556	2092.38620362486	0.196045915372955	0.00159808942268509	0.0358656083718477	III	9851854	9853822	+	1528	protein_coding	Mito_carr	2422	2445	2414	1965	1984	2271	61.7010732306346	66.1623765925599	73.2091104650464	58.7544798059233	58.1057182151185	58.5282142299006
M03A8.1	dhs-28	5144.77905504608	5313.9615400078	5223.61588869692	4594.32185402063	4898.99307298532	4771.67245643908	0.136520007592067	0.00160981895344603	0.0360844675977595	X	6818438	6820073	+	1402	protein_coding	adh_short	5649	5493	4818	4298	4679	5179	156.843127894096	162.000805190318	159.246538312845	140.061954542058	149.350125414014	145.468644104349
C04G6.2	C04G6.2	1439.88240149192	1554.62155375797	1430.04345313226	1295.56028084528	1173.70618397447	1339.64312640711	0.215636350479188	0.00162364122366999	0.0362606582216435	II	5093236	5094214	+	622	protein_coding	-	1581	1607	1319	1212	1121	1454	98.9426228730101	106.827011667307	98.2665319950273	89.0254177314109	80.6521200650687	92.0546042532229
K04D7.1	rack-1	61503.2880804243	61775.6493829016	58092.9403379324	57518.8144818511	55788.2128463084	52132.7558607246	0.132731979353391	0.00166287975101713	0.037091569605206	IV	10176678	10178099	+	1101	protein_coding	WD40	67531	63857	53582	53809	53283	56583	2387.57924799407	2398.15240943059	2255.18835065262	2232.90058324213	2165.71801982921	2023.81189556961
K08D8.3	K08D8.3	739.522144219759	789.403352748292	765.436450273978	665.952190566508	616.6930797154	642.181058532157	0.253193100015042	0.00171673299262955	0.0381519097888768	IV	12903975	12906624	-	1691	protein_coding	-	812	816	706	623	589	697	18.6919390106472	19.9527214157183	19.3469412063959	16.8324070176552	15.5873485661343	16.2315750430171
M28.5	snu-13	13078.2487573839	13118.0263030231	12767.3932555614	11671.8009129947	12057.449076405	12244.7435694295	0.115132329465242	0.00171878054622694	0.0381519097888768	II	10658025	10658847	-	747	protein_coding	-	14360	13560	11776	10919	11516	13290	748.30004571683	750.576003283663	730.513781627476	667.827116521277	689.892803117703	700.609259142721
ZK550.6	ZK550.6	670.305785893772	716.847897532456	762.183887454117	613.57392838712	577.953446524449	592.42815012364	0.267528857005794	0.001738976378829	0.0385532964861653	IV	17260304	17262487	-	1035	protein_coding	PhyH	736	741	703	574	552	643	27.680848487798	29.6028446389349	31.4750329662258	25.3380581000065	23.8670799550272	24.4648251717132
Y105E8B.5	hprt-1	2680.31240201817	2687.45406119455	2571.69300290351	2308.91931239752	2400.81024072566	2406.56660672309	0.158050744110239	0.00175739283606812	0.0388012685130392	I	14657355	14661414	+	852	protein_coding	Pribosyltran	2943	2778	2372	2160	2293	2612	134.459843364199	134.818109950398	129.010871303975	115.828635815655	120.438411832917	120.727184167731
Y73B6BR.1	pqn-89	1338.7900886737	1351.46627915363	1277.17300059879	1192.94164473872	1071.09850687411	1166.42929713301	0.21012195192512	0.00175866760168165	0.0388012685130392	IV	6506726	6511040	+	1831	protein_coding	-	1470	1397	1178	1116	1023	1266	31.2515040870399	31.547405604345	29.813170552832	27.8469500196895	25.0027540899708	27.2280697735879
C38H2.2	C38H2.2	1874.30612414318	2025.74830962613	1989.48425814837	1772.30936109032	1710.82596308143	1722.92479118384	0.177677680451822	0.00177822627060294	0.0391381381585299	III	10381773	10384763	+	1185	protein_coding	Fringe	2058	2094	1835	1658	1634	1870	67.603464621703	73.0657614667341	71.7577704776757	63.9245914249756	61.7069757065101	62.1433626376785
C30H6.5	C30H6.5	1740.42711527581	1886.44183561173	1565.56690395981	1494.38388830173	1507.70464310726	1481.53105038696	0.212803482185831	0.00181498092300485	0.0398509529737021	IV	17371769	17375631	+	1817	protein_coding	PAN_1	1911	1950	1444	1398	1440	1608	40.9399863392301	44.3746838358451	36.8267576956867	35.1523229187009	35.465666416386	34.8499862083424
T17A3.2	pals-25	58.2874596429367	58.0443641726685	78.0615076766663	32.068323783299	37.6926160776815	34.0899557613914	0.900451154925595	0.00182080182530567	0.0399307092602491	III	134494	137965	+	1063	protein_coding	-	64	60	72	30	36	37	2.34362781176089	2.33385340559319	3.13870464658672	1.28940626260764	1.51554835086014	1.37069223660662
Y49G5A.1	Y49G5A.1	57.3767180860158	45.4680852685903	59.6303183641201	32.068323783299	29.31647917153	19.3483532699789	1.01628745554555	0.00184158085929117	0.0402412986330858	V	5286343	5287360	-	613	protein_coding	Kunitz_BPTI	63	47	55	30	28	21	4.00057124097204	3.17024605755414	4.15770271802367	2.23595245864914	2.04408107282043	1.34905704324191
Y22D7AL.14	cht-4	578.320888644762	603.661387395753	561.609180229349	457.508085975065	460.687529838329	508.585285953731	0.288263718191481	0.00186616985876797	0.0405841898010493	III	1653731	1657480	-	1216	protein_coding	-	635	624	518	428	440	552	20.3274117377372	21.2181054025607	19.740011585899	16.0809602757956	16.1927146076459	17.8762737337102
E01G4.7	E01G4.7	271.400983962424	245.721141664297	278.636214901434	220.202489978653	187.416063275138	185.19138129837	0.425932683955522	0.00187387833825905	0.0407033144760413	II	13477471	13478929	+	996	pseudogene	-	298	254	257	206	179	201	11.6465919371665	10.5445965063081	11.9570763764178	9.44951822534457	8.04255894568875	7.94709148350377
F37C12.4	rpl-36	26630.9938659236	27134.772844653	28509.7973036891	24655.1962687263	25383.8828940919	25782.1414073247	0.117699699057479	0.00188645691361494	0.040879207655366	III	7180249	7180677	+	379	protein_coding	-	29241	28049	26296	23065	24244	27983	3003.27391807607	3060.08690353618	3215.15340669902	2780.45604575277	2862.63268352413	2907.54574277628
W02B12.4	cest-15	266.84727617782	301.830693697876	286.225528147777	223.409322356983	191.604131728214	227.57348846118	0.410067928402016	0.00189125502995036	0.0409345661642636	II	11455759	11459356	-	1892	protein_coding	COesterase	293	312	264	209	183	247	6.02821067837634	6.81850321604487	6.46597488240636	5.04692602439661	4.32843118898979	5.14099657641952
F53B1.4	bus-5	2553.71932560616	2780.32504387082	2465.44261745471	1838.58389690914	1776.78804121737	2293.24053757036	0.400188822605311	0.00191142299591022	0.0412243782309431	X	2111778	2113084	-	1029	protein_coding	-	2804	2874	2274	1720	1697	2489	106.07293070306	115.48537176868	102.406212496187	76.3686049336347	73.8018124702644	95.2535159945227
W10G6.2	sgk-1	1203.08959669249	1345.66184273636	1318.37212965036	1028.32424931779	1127.63743099064	1155.37309526445	0.222329287141597	0.00193667825105446	0.0416705558593628	X	16254840	16260128	-	1645	protein_coding	Pkinase	1321	1391	1216	962	1077	1254	31.2592712453867	34.9636541304202	34.2545992554472	26.7184312174295	29.2988356134851	30.0194774136384
F10G8.5	ncs-2	5778.65517866302	6233.9647121446	6143.00697911099	5623.71504746453	5545.00263187225	5310.66229753135	0.139798116705774	0.00195379501311588	0.0419893331087307	I	10033543	10034816	-	1108	protein_coding	-	6345	6444	5666	5261	5296	5764	222.91218029328	240.475789416636	236.967086101041	216.935349803738	213.899010788285	204.859309812275
D1053.1	gst-42	844.257423265661	979.982348448553	878.191961362496	715.123620367567	772.69862959247	779.462231733436	0.252539969628478	0.00196393417897378	0.0421575800347713	X	11726270	11727897	-	970	protein_coding	GST_N	927	1013	810	669	738	846	37.2005990550417	43.1810599717775	38.6958599921329	31.5105634169978	34.0474967915143	34.345522067313
T27E9.1	ant-1.1	93776.3258914728	93017.0609927708	89093.1165740285	88403.8171175464	84344.5575936052	79695.8671190431	0.12816608104546	0.00197442614680452	0.0423329958573387	III	13463163	13464657	+	1363	protein_coding	Mito_carr	102967	96151	82175	82702	80557	86499	2940.65541729961	2916.84624780711	2793.79847106321	2772.18329088232	2644.8922779766	2499.11778001652
C09H6.2	lin-10	2416.19735051111	2466.88547733841	2528.32549863869	2262.9547149748	2171.51349291976	2206.63362293331	0.158010707741532	0.00202819392730173	0.0433581511012516	I	8109743	8119314	-	3342	protein_coding	PID	2653	2550	2332	2117	2074	2395	30.901014518961	31.5492705658846	32.3350337775873	28.941177544291	27.7717256658025	28.2208808837017
Y45F10A.5	nlp-17	179.416086713415	199.285650326162	224.426834570416	150.721121781505	127.736087818809	149.258725225552	0.492262252180655	0.00202936868576504	0.0433581511012516	IV	13505267	13505758	-	433	protein_coding	-	197	206	207	141	122	162	17.7100694171716	19.6713837971511	22.1530571317548	14.8776042231271	12.6087633711604	14.7332518130629
ZK105.1	ZK105.1	857.918546619474	844.545498712327	897.707338281663	691.606849593148	793.638971857849	703.911518964947	0.248126943480238	0.00206352066780611	0.0439152719002479	V	7713990	7714700	+	611	protein_coding	DUF19	942	873	828	647	758	764	60.0138690363011	59.0783858848083	62.7972094144016	48.3798876474246	55.5173279641282	49.2406346485518
F22F1.1	hil-3	280.508399531633	340.526936479655	290.562278574258	207.375160465333	235.578850485509	244.157791264019	0.406250953764057	0.00206507197689426	0.0439152719002479	X	8159154	8160086	+	878	protein_coding	-	308	352	268	194	225	265	13.6552021654642	16.5769159432657	14.1446269067675	10.0950621977021	11.4680231845411	11.8856476510159
K08D10.14	K08D10.14	133.87900886737	171.230874309372	196.237956798286	128.273295133196	106.795745553431	100.427166972748	0.578283666221979	0.00207037929437516	0.0439279218357489	IV	4155273	4157132	+	804	protein_coding	-	147	177	181	120	102	109	7.11710248549378	9.10275398249925	10.4321481156237	6.8190987918006	5.67733711616784	5.33877898947491
F54C9.8	puf-5	3281.40182958595	3113.11273179412	3382.66533265554	2904.32119064078	3075.08926167085	2673.75815187994	0.176593149950377	0.00209394910462816	0.0443227324397279	II	8575541	8577722	+	2004	protein_coding	-	3603	3218	3120	2717	2937	2902	69.9855658927323	66.3963048530306	72.1453085681668	61.9432098283727	65.5853422791119	57.0257734461114
C06B8.2	C06B8.2	610.196843136993	669.445000124777	610.397622527266	499.196906893354	547.58995023965	514.113386888011	0.276373217642346	0.00209798950457425	0.0443567977989128	V	15476439	15478564	-	1693	protein_coding	-	670	692	563	467	523	558	15.4049317392777	16.9007012181603	15.4100005835967	12.6026451327022	13.8243681517416	12.9792241968067
F27D9.2	F27D9.2	351.546240971462	393.734270304601	388.139163170091	281.132305166921	277.459535016266	324.315254811075	0.357119677733705	0.00212629260604778	0.0447994629214178	X	7672993	7676281	+	1651	protein_coding	MFS_1	386	407	358	263	265	352	9.1008543729757	10.1930211109352	10.0481745749812	7.27797333799627	7.18289240015392	8.3958966445319
ZK418.9	fubl-2	3422.56677090869	3460.41151076059	3289.42519848619	3076.42119494448	3031.11454291355	3104.95002475376	0.143226853866565	0.00214905537427275	0.0451747285241712	III	7085195	7087583	-	1923	protein_coding	KH_1	3758	3577	3034	2878	2895	3370	76.0710525183881	76.9122016866932	73.1118057816345	68.3775113690974	67.3705113785137	69.0116021716951
F17C11.3	col-153	370.6718136668	374.386148913712	366.455411037684	288.614914049691	288.976723262225	301.281500918243	0.338287258242375	0.00217626519989974	0.0456415342958284	V	10949898	10951752	+	1185	protein_coding	Collagen	407	387	338	270	276	327	13.3695870267411	13.5035576349695	13.2175075866236	10.4099153707741	10.4229652968157	10.8667805254122
R05D11.9	R05D11.9	1179.41031621255	1284.71526035506	1231.63712112074	1082.84039974939	1053.29921594854	1071.53023109455	0.204039829867259	0.00218694011170695	0.0458127546248049	I	8593027	8596317	+	2087	protein_coding	-	1295	1328	1136	1013	1006	1163	24.1540106256952	26.3106279664055	25.223601745391	22.1762843362865	21.5712887231289	21.9446550804521
W07E11.4	flp-28	853.36483883487	864.861026172761	896.623150675042	725.813061628666	741.288116194402	761.03522861917	0.229701148732171	0.00225188502533188	0.0467439069080835	X	10087346	10087958	-	507	protein_coding	-	937	894	827	679	708	826	71.9405187677518	72.9096724559542	75.5872888866708	61.1876255099378	62.4922063911214	64.1569310755161
D1025.2	gcsh-1	836.060749253373	771.022637426947	722.068946009163	541.954671937752	640.774473320585	709.439619899226	0.298877320993467	0.00227575165183259	0.0471856416356107	X	14514116	14515081	-	533	protein_coding	-	918	797	666	507	612	770	67.0436122790184	61.8282138088183	57.9026231026746	43.4592808365243	51.383628983853	56.8898789404639
H12C20.6	nhr-101	466.299677143494	461.452695172715	536.672865277081	378.406220642928	409.383691288151	388.809765711005	0.313893016239622	0.00229155294527687	0.0474055272556937	V	11570436	11572332	+	1226	protein_coding	zf-C4	512	477	495	354	391	422	16.2562894871245	16.0873124409928	18.7096622311065	13.1921195060299	14.2720660620141	13.554811244002
ZC416.6	ltah-1.2	5652.06210225102	5880.86149676086	5718.00543731581	5243.17093856938	5436.11285209228	5053.60560408735	0.133174659593252	0.00229682402005258	0.0474607599885383	IV	3609220	3613072	-	2001	protein_coding	-	6206	6079	5274	4905	5192	5485	120.727613649228	125.614751193694	122.136158236039	111.993729707316	116.114954203993	107.944628680362
Y11D7A.9	Y11D7A.9	1203.08959669249	1380.48846123997	1233.80549633398	1118.11555591102	971.631881113567	1145.23824355161	0.238151243071334	0.00232056741809471	0.0478430204639051	IV	9254260	9256099	-	894	protein_coding	-	1321	1427	1138	1046	928	1243	57.5184577166231	65.9997122445509	58.9869528142567	53.4559375309809	46.4527059527374	54.7526449137935
Y82E9BR.14	Y82E9BR.14	1743.15933994658	1624.27479076517	1606.76603301138	1490.10811179729	1431.27239383863	1459.41864664984	0.184062875018096	0.00235267570936966	0.0483411272445482	III	1409303	1414121	-	1318	protein_coding	-	1914	1679	1482	1394	1367	1584	56.5286295583755	52.6733419281031	52.1055532822746	48.3224726067217	46.4144987175485	47.3272489533761
F42E11.4	tni-1	3740.41557427408	3771.91626515391	3691.65880054234	3285.93424366203	3419.55789193632	3471.64738672764	0.1384631056477	0.0024132294359395	0.0493077091692632	X	11375880	11377470	-	1043	protein_coding	-	4107	3899	3405	3074	3266	3768	153.278883427385	154.569753553812	151.280874465888	134.654645154522	140.130422698559	142.265003587064
K09C4.5	K09C4.5	183.059052941098	183.80715321345	181.059330305601	82.3086977104673	108.889779779969	164.921677872677	0.61445642207299	0.00241969151878704	0.0493292641919422	X	3282611	3285723	+	1720	protein_coding	Sugar_tr	201	190	167	77	104	179	4.54893304091812	4.56752298767108	4.49924085567443	2.0453331783081	2.70586080885482	4.09822763521054
R12E2.14	R12E2.14	2557.36229183385	2663.26890945594	3050.90392502971	2393.36589836021	2333.80114547644	2501.46567276156	0.193102804030999	0.00244113539981088	0.0496554699051833	I	4149981	4150637	+	319	protein_coding	-	2808	2753	2814	2239	2229	2715	342.648120583676	356.83801600892	408.775283553257	320.675068042126	312.694286166275	335.158813521763
